# Supplementary material for: Transcriptomic and metabolic flux analyses reveal shift of metabolic patterns during rice grain development
Source: BMC Syst Biol. 2018 Apr 24;12(Suppl 4):47. doi: 10.1186/s12918-018-0574-x (PMC5998905; doi:10.1186/s12918-018-0574-x)
Supplement: Supplementary file 3 — Metabolic flux distribution of primary metabolism in different tissues at booting and mature grain stages. (ZIP 3206 kb) [file 12918_2018_574_MOESM3_ESM.zip]

Archive with 26 entries (25 files):
- Additionalfile3_iMATinput/expressionData3_3_Booting stage leaves.mat
- Additionalfile3_iMATinput/expressionData3_4_Booting stage sheath.mat
- Additionalfile3_iMATinput/expressionData3_5_Booting stage stamen.mat
- Additionalfile3_iMATinput/expressionData3_6_Booting stage pistil.mat
- Additionalfile3_iMATinput/expressionData3_7_Booting stage lemma&palea.mat
- Additionalfile3_iMATinput/expressionData4_1_Mature grain stage embryo.mat
- Additionalfile3_iMATinput/expressionData4_2_Mature grain stage endosperm.mat
- Additionalfile3_iMATinput/expressionData4_3_Mature grain stage lemma&palea.mat
- Additionalfile3_iMATinput/original RNA-Seq data/
- Additionalfile3_iMATinput/original RNA-Seq data/3_3_Booting stage leaves.txt
- Additionalfile3_iMATinput/original RNA-Seq data/3_4_Booting stage sheath.txt
- Additionalfile3_iMATinput/original RNA-Seq data/3_5_Booting stage stamen.txt
- Additionalfile3_iMATinput/original RNA-Seq data/3_6_Booting stage pistil.txt
- Additionalfile3_iMATinput/original RNA-Seq data/3_7_Booting stage lemma&palea.txt
- Additionalfile3_iMATinput/original RNA-Seq data/4_1_Mature grain stage embryo.txt
- Additionalfile3_iMATinput/original RNA-Seq data/4_2_Mature grain stage endosperm.txt
- Additionalfile3_iMATinput/original RNA-Seq data/4_3_Mature grain stage lemma&palea.txt
- Additionalfile3_iMATinput/Ricemodel.mat
- Additionalfile3_iMATinput/tissuemodel&rxns3_3_Booting stage leaves.mat
- Additionalfile3_iMATinput/tissuemodel&rxns3_4_Booting stage sheath.mat
- Additionalfile3_iMATinput/tissuemodel&rxns3_5_Booting stage stamen.mat
- Additionalfile3_iMATinput/tissuemodel&rxns3_6_Booting stage pistil.mat
- Additionalfile3_iMATinput/tissuemodel&rxns3_7_Booting stage lemma&palea.mat
- Additionalfile3_iMATinput/tissuemodel&rxns4_1_Mature grain stage embryo.mat
- Additionalfile3_iMATinput/tissuemodel&rxns4_2_Mature grain stage endosperm.mat
- Additionalfile3_iMATinput/tissuemodel&rxns4_3_Mature grain stage lemma&palea.mat
