# Supplementary material for: Transcriptomic and metabolic flux analyses reveal shift of metabolic patterns during rice grain development
Source: BMC Syst Biol. 2018 Apr 24;12(Suppl 4):47. doi: 10.1186/s12918-018-0574-x (PMC5998905; doi:10.1186/s12918-018-0574-x)
Supplement: Supplementary file 3 — Metabolic flux distribution of primary metabolism in different tissues at booting and mature grain stages. (ZIP 3206 kb) [file 12918_2018_574_MOESM3_ESM.zip › Additionalfile3_iMATinput/original RNA-Seq data/3_3_Booting stage leaves.txt]

gffId	0.000000
Os12t0256900	0.620702
Os09t0328800	1.825400
Os07t0240400	1.216720
Os02t0793700	58.547500
Os06t0705500	0.505341
Os07t0170800	3.333820
Os01t0727400	8.019770
Os01t0187000	1.873930
Os02t0245100	4.950300
Os09t0347500	26.544300
Os01t0771300	10.804500
Os03t0852101	8.993420
Os09t0252000	6.281000
Os07t0119000	0.276394
Os09t0284400	5.000330
Os10t0210500	17.509600
Os06t0563300	18.422900
Os08t0184300	35.463100
Os10t0476000	15.249800
Os02t0510100	66.518100
Os04t0534300	11.464900
Os07t0457550	1.984590
Os05t0496200	103.957000
Os10t0395000	1.493070
Os09t0402300	7.607260
Os06t0608050	0.960439
Os04t0431000	55.662500
Os03t0116000	14.979200
Os02t0508500	2.262260
Os01t0104000	4.950720
Os04t0480050	0.555180
Os09t0423200	0.413227
Os01t0896700	374.113000
Os08t0518150	18.268200
Os06t0247850	34.473000
Os07t0170100	11.816300
Os07t0184800	66.494800
Os08t0490000	2.132630
Os03t0410900	45.806800
Os05t0302300	9.647570
Os08t0116500	172.298000
Os05t0447700	90.465000
Os08t0170800	5.481600
Os01t0797800	1.598230
Os05t0384800	12.116200
Os06t0700000	0.275022
Os05t0516600	170.321000
Os05t0172500	0.935481
Os02t0179225	0.112505
Os03t0130100	1.412260
Os03t0169600	77.790300
Os09t0519100	0.441707
Os04t0473850	4.622960
Os01t0838600	4.565020
Os12t0181200	0.100799
Os07t0173601	1.535040
Os03t0265900	160.777000
Os12t0151000	0.393711
Os10t0377400	13.863500
Os01t0725000	113.784000
Os08t0430200	29.638600
Os07t0134600	1.203830
Os06t0311300	1.275970
Os11t0103000	1.435180
Os11t0585900	10.958500
Os11t0206300	0.044481
Os06t0352900	2.183860
Os09t0537600	4.992550
Os02t0133200	0.121303
Os03t0353000	6.027570
Os04t0206100	0.058043
Os06t0343200	2.443120
Os02t0828500	3.336730
Os02t0669500	73.804600
Os06t0283300	9.541830
Os04t0323500	21.652000
Os05t0187000	38.605900
Os04t0509300	3.094450
Os06t0218200	3.355030
Os05t0562350	2.432890
Os05t0194900	1.201990
Os07t0632800	27.710800
Os11t0303800	0.645693
Os06t0143100	198.164000
Os08t0105800	8.264580
Os05t0389300	49.087700
Os03t0840900	21.194200
Os03t0821300	16.455900
Os09t0459500	9.790430
Os03t0136800	31.656000
Os05t0531100	1.454730
Os03t0280700	4.283730
Os04t0671200	17.994400
Os10t0533100	108.993000
Os10t0167700	0.603654
Os12t0480100	14.147900
Os08t0143400	7.234600
Os01t0960450	26.921300
Os11t0473350	9.712960
Os11t0154500	0.532629
Os02t0533200	41.804300
Os01t0833100	29.453100
Os09t0569450	7.190890
Os05t0565900	0.561288
Os10t0444400	9.079550
Os03t0301700	0.288239
Os06t0691600	45.129700
Os06t0569900	0.669604
Os02t0234300	29.580300
Os03t0582900	0.656008
Os02t0540700	45.477900
Os02t0736800	1.837760
Os05t0584200	131.898000
Os12t0188700	870.825000
Os12t0180250	8.629350
Os07t0414000	6.386840
Os10t0491900	31.727800
Os03t0417800	50.318100
Os05t0439400	32.493100
Os10t0162400	0.085208
Os08t0516600	11.468200
Os02t0114400	4.355370
Os03t0120350	1.159780
Os11t0206700	11.652600
Os04t0625900	8.888640
Os05t0539500	13.997300
Os02t0197500	0.639985
Os09t0535000	126.839000
Os07t0635700	3.002950
Os06t0215100	7.915930
Os03t0439650	1.267600
Os07t0686600	1.912550
Os08t0527300	0.047293
Os04t0630600	0.519497
Os10t0569400	43.334700
Os09t0541000	108.701000
Os07t0598100	1.895280
Os01t0559600	100.051000
Os03t0846400	47.974400
Os06t0343600	2.539780
Os12t0631800	0.304380
Os10t0357800	2.745050
Os07t0618400	0.402599
Os03t0829200	1.213940
Os07t0579100	4.190150
Os02t0302200	22.093700
Os03t0740650	17.644600
Os03t0128000	0.193541
Os12t0221600	0.580680
Os02t0299600	1.834740
Os09t0541700	19.392900
Os12t0230200	0.116928
Os05t0129200	0.192070
Os02t0563800	6.565930
Os05t0180700	11.205200
Os05t0539800	0.909208
Os03t0268250	6.415340
Os09t0103150	1.184980
Os04t0269700	1.423530
Os03t0850300	6.238560
Os10t0417800	26.353700
Os02t0596500	24.749600
Os01t0866600	111.184000
Os11t0202200	0.168180
Os06t0283200	6.823520
Os02t0700600	6.057760
Os05t0196400	6.794350
Os06t0704600	46.857600
Os07t0493850	1.008410
Os07t0142100	36.544200
Os01t0265800	14.778300
Os12t0596600	2.516330
Os10t0161625	12.617400
Os01t0544450	0.097684
Os05t0592800	6.019570
Os10t0542550	1.591220
Os03t0424500	225.710000
Os11t0440200	7.845990
Os02t0796700	10.605600
Os04t0634800	682.946000
Os06t0227250	0.777137
Os06t0301500	5.494340
Os04t0534600	48.514900
Os09t0473650	9.379160
Os06t0662100	2.174350
Os10t0573100	10.828200
Os01t0518500	4.146960
Os08t0180950	7.900770
Os02t0196300	5.783690
Os02t0273900	1.905170
Os05t0354400	12.503600
Os03t0138700	29.117000
Os03t0826500	4.901070
Os08t0135900	55.956700
Os03t0137250	87.503200
Os07t0102150	17.815300
Os03t0698066	2.334800
Os01t0222500	7.274780
Os07t0680900	18.541400
Os12t0594000	7.295780
Os02t0718000	9.195430
Os12t0105950	9.819850
Os05t0421900	1.510390
Os06t0107100	9.483010
Os09t0449400	0.092401
Os04t0458300	0.475979
Os04t0680550	0.325653
Os04t0405300	7.289890
Os01t0768333	92.967400
Os02t0261100	61.152600
Os03t0418800	38.480400
Os08t0509400	1.599860
Os06t0694900	2.467130
Os11t0543600	3.973510
Os05t0295900	4.271330
Os04t0309400	2.980520
Os08t0525500	0.601036
Os10t0422401	9.581450
Os04t0634400	0.119075
Os05t0491000	8.438880
Os05t0480600	0.760794
Os11t0144900	0.751564
Os09t0533300	13.255100
Os03t0788400	28.598900
Os05t0406100	76.864000
Os06t0707200	4.028250
Os10t0536500	81.367400
Os03t0302000	15.485900
Os08t0530000	39.160400
Os08t0416900	7.761050
Os04t0669100	12.034900
Os10t0519600	4.876670
Os02t0626100	53.403500
Os01t0919700	24.613200
Os06t0188800	11.206900
Os03t0114850	12.578000
Os06t0714100	61.885100
Os08t0207000	28.624500
Os01t0137875	1.905240
Os12t0639700	6.155950
Os03t0411100	13.065900
Os04t0546100	1.520700
Os04t0349300	6.256900
Os05t0289400	29.366700
Os02t0683900	17.531300
Os03t0392400	13.765300
Os08t0566600	89.389800
Os06t0530200	12.728300
Os04t0278000	36.351300
Os11t0664400	1.515770
Os03t0407000	54.820900
Os02t0804300	6.377390
Os01t0873100	12.399800
Os03t0808100	3.664360
Os04t0317300	1.196360
Os07t0467850	0.068491
Os07t0411250	1.481090
Os05t0166450	2.812960
Os03t0730000	5.762630
Os02t0528200	5.349680
Os10t0146901	2.145850
Os10t0135833	0.809790
Os07t0468900	0.883249
Os07t0108300	292.867000
Os02t0652600	77.207100
Os04t0572800	0.727758
Os08t0130000	0.428036
Os05t0112800	3.863060
Os01t0616366	0.114027
Os12t0617175	2.679090
Os12t0104300	9.432990
Os12t0141400	2.236520
Os03t0407100	3.287770
Os08t0566700	2.563190
Os01t0877300	8.317280
Os03t0243800	0.842207
Os01t0617800	18.137600
Os04t0662700	13.314900
Os01t0259900	2.220170
Os03t0133900	23.417700
Os06t0174800	0.406366
Os06t0303800	8.518450
Os01t0555200	9.551110
Os02t0294700	13.295300
Os09t0528700	3.484140
Os12t0271600	1.617860
Os06t0103800	24.827600
Os04t0544700	1.247800
Os03t0373500	1.132100
Os07t0231800	7.152470
Os05t0404400	42.470900
Os01t0516900	0.058779
Os10t0327000	0.446089
Os10t0104750	2.436400
Os04t0444300	0.295136
Os05t0317400	2.660750
Os10t0181600	72.162700
Os06t0232000	123.040000
Os03t0785401	33.718900
Os03t0385900	50.017100
Os11t0256200	4.978680
Os02t0762800	0.087842
Os04t0693000	17.433200
Os05t0372200	42.197300
Os01t0742000	22.169200
Os01t0852200	11.395900
Os03t0175200	5.505160
Os06t0146800	14.706600
Os03t0751000	79.861700
Os06t0199601	17.833400
Os12t0288600	6.658330
Os02t0550100	33.075500
Os05t0395025	23.755100
Os01t0890600	6.693500
Os12t0580700	4.689530
Os03t0650400	0.842876
Os06t0296100	0.419415
Os05t0512050	0.503246
Os12t0470000	4.166440
Os09t0274100	9.715910
Os07t0639600	7.426660
Os02t0175600	130.584000
Os01t0631700	0.610392
Os03t0324700	0.614666
Os06t0561200	5.889400
Os06t0630850	0.506269
Os06t0225800	0.746114
Os11t0527300	2.256480
Os02t0742200	18.419800
Os11t0677425	0.020903
Os04t0493100	0.463960
Os03t0298300	34.627500
Os03t0670700	1308.940000
Os01t0756600	0.180164
Os04t0434300	22.689600
Os03t0319400	21.703500
Os11t0635000	0.481719
Os10t0443200	4.707250
Os05t0543100	0.150915
Os02t0621800	5.858030
Os04t0118700	8.988100
Os10t0510000	0.392157
Os01t0616400	9.640610
Os09t0560850	0.136274
Os06t0149300	31.711200
Os04t0438500	26.607500
Os01t0935450	5.999060
Os12t0460400	1.068140
Os01t0609300	4.739200
Os03t0112700	8.986960
Os02t0158350	0.924730
Os03t0258000	1.338220
Os04t0497900	21.581300
Os06t0276300	0.347506
Os06t0142100	0.576211
Os09t0511600	7.694270
Os05t0365600	8.895250
Os02t0586800	4.835270
Os03t0111300	0.997687
Os01t0896800	168.989000
Os09t0432900	0.259216
Os06t0294000	1.918530
Os12t0270900	0.256846
Os04t0619000	0.211858
Os07t0122400	17.107400
Os02t0542200	7.249830
Os04t0494100	1.897700
Os01t0141900	10.133100
Os12t0163600	0.736420
Os11t0131700	17.040700
Os07t0631950	807.786000
Os06t0130900	104.592000
Os08t0360150	13.792900
Os01t0901000	2.137270
Os06t0220800	14.425700
Os05t0177500	0.156617
Os01t0713900	3.920340
Os11t0621500	3.792750
Os04t0603200	75.870600
Os12t0100100	4.203140
Os03t0613100	1.855920
Os04t0331650	2.964700
Os08t0299200	6.133860
Os04t0560300	6.031500
Os09t0279500	18.250600
Os01t0649100	99.846100
Os06t0137500	31.681300
Os12t0502350	0.849600
Os01t0221400	28.311100
Os05t0540300	13.603700
Os06t0150600	4.857500
Os07t0499800	7.162730
Os05t0434800	1.968020
Os04t0470100	42.149500
Os04t0111900	4.356480
Os02t0541300	209.305000
Os03t0121250	0.551096
Os04t0403500	8.381670
Os05t0541700	23.715300
Os04t0280200	6.915110
Os01t0869500	2.713320
Os02t0534800	109.291000
Os05t0280350	7.259450
Os05t0173800	1.774540
Os04t0320200	19.164000
Os09t0508500	0.174929
Os02t0565200	25.763600
Os04t0516701	1.961900
Os07t0247100	16.299700
Os03t0602300	2.070930
Os08t0476000	0.763725
Os01t0246500	4.208220
Os07t0690900	0.613878
Os11t0686400	0.662425
Os07t0171200	1.298110
Os02t0325600	0.561981
Os03t0724700	4.109760
Os01t0872700	37.705200
Os09t0411650	2.192820
Os12t0102800	0.375291
Os02t0307800	70.217500
Os04t0485200	23.862000
Os03t0138900	16.240000
Os04t0556550	7.926040
Os01t0155200	2.280420
Os03t0131100	28.806900
Os12t0230133	0.171805
Os01t0207001	0.209344
Os01t0934300	8.025490
Os01t0826900	48.494300
Os08t0205400	181.687000
Os07t0654500	1.464480
Os03t0759250	4.657690
Os05t0141700	1.262910
Os02t0796600	0.615485
Os02t0111600	10.247000
Os03t0264400	27.970500
Os07t0446400	0.207009
Os08t0476400	20.253600
Os01t0973000	1.536560
Os06t0134000	141.274000
Os11t0169900	83.093300
Os09t0541050	402.483000
Os04t0445700	7.020800
Os02t0739400	41.228000
Os07t0265600	8.818500
Os12t0209100	7.736750
Os02t0732700	8.852470
Os02t0594232	0.685488
Os02t0817050	6.376970
Os01t0908400	61.652100
Os04t0254300	0.939895
Os02t0654000	0.609688
Os03t0426900	20.287400
Os02t0304900	17.001400
Os02t0102850	0.476580
Os09t0375000	0.895865
Os02t0249800	0.177135
Os06t0219400	2.667100
Os03t0124300	42.460000
Os01t0255100	0.881438
Os02t0255100	8.226790
Os01t0257100	2.159090
Os04t0605500	18.978700
Os01t0217800	11.277100
Os11t0250400	0.098961
Os01t0973500	2.485910
Os01t0936800	28.623200
Os08t0224200	11.092700
Os03t0819400	11.298000
Os02t0574900	2.327960
Os07t0246600	9.285410
Os11t0130400	2.465770
Os08t0234200	10.038700
Os03t0640400	35.565700
Os02t0189000	193.275000
Os01t0588800	21.701600
Os08t0163200	2.543600
Os03t0261500	25.474500
Os05t0494600	5.653810
Os01t0625300	0.750050
Os07t0523700	46.946900
Os01t0508500	3.916830
Os05t0304501	13.005600
Os01t0779300	3.229170
Os08t0564500	40.756700
Os08t0422200	3.238640
Os05t0327000	0.288403
Os03t0224300	2.931660
Os05t0485500	4.619150
Os03t0347200	11.867500
Os05t0452800	1.349930
Os09t0530700	46.106600
Os09t0572700	49.164500
Os01t0147900	420.990000
Os09t0434200	10.552400
Os03t0374551	0.785933
Os03t0339700	1.176420
Os08t0121925	17.540400
Os03t0287400	0.289156
Os03t0125100	51.612400
Os02t0535801	3.358180
Os07t0618600	8.902890
Os12t0565200	1.737500
Os08t0541300	1.330190
Os04t0450500	1.333350
Os06t0167500	9.135880
Os05t0207400	2.696290
Os06t0279350	2.294250
Os05t0357800	20.565700
Os10t0578900	1.019770
Os02t0226200	4.545260
Os02t0317300	12.661100
Os08t0158600	0.637806
Os01t0871100	3.495500
Os03t0107500	0.236875
Os01t0631500	0.720752
Os01t0647200	87.755300
Os01t0197200	21.230800
Os12t0114100	64.926700
Os05t0446550	31.084900
Os11t0204500	0.263050
Os07t0673900	3.211220
Os05t0447620	1.205660
Os11t0167500	3.590270
Os02t0554800	49.805600
Os08t0494300	0.163082
Os03t0645200	23.334800
Os12t0127100	0.719385
Os03t0829100	15.973400
Os12t0637200	3.989490
Os08t0369000	1.541940
Os08t0514000	0.969467
Os12t0110300	27.864600
Os01t0672166	0.317562
Os02t0699824	0.258950
Os01t0233400	3.686640
Os07t0463500	2.745760
Os05t0386800	2.128390
Os04t0488800	4.960510
Os06t0542350	0.564640
Os10t0437100	6.313810
Os07t0185700	2.683010
Os05t0415200	1.742060
Os04t0633250	0.669913
Os05t0155450	11.366300
Os05t0319100	0.605173
Os10t0432400	0.081869
Os01t0263300	0.237097
Os02t0804933	0.192394
Os04t0657900	55.673300
Os08t0554100	0.274472
Os09t0365300	9.892360
Os04t0604200	2.781150
Os03t0596800	2.763520
Os01t0870100	16.787800
Os03t0217000	182.514000
Os02t0566450	8.619450
Os03t0116800	5.517170
Os01t0234001	1.370540
Os08t0273000	0.104594
Os12t0100500	12.662600
Os06t0210400	0.235708
Os02t0800100	81.632400
Os11t0296800	22.395900
Os02t0711100	5.752580
Os02t0110400	12.809700
Os01t0513850	14.866600
Os04t0613700	3.887930
Os01t0506100	2.697990
Os10t0529400	0.345216
Os04t0482900	61.570800
Os10t0205300	1.619690
Os12t0274750	628.308000
Os02t0659600	0.821897
Os02t0670700	0.602997
Os10t0194225	15.816700
Os03t0792050	271.817000
Os01t0978500	21.563900
Os11t0457300	0.666076
Os02t0776900	0.118111
Os11t0101200	7.520400
Os03t0238800	8.423040
Os12t0548800	4.521760
Os04t0613500	267.819000
Os11t0567800	0.635158
Os01t0552300	196.110000
Os10t0522400	18.407400
Os01t0810833	0.940953
Os09t0475700	0.730027
Os03t0143800	8.656190
Os06t0149166	1.028310
Os03t0154100	16.523300
Os07t0190900	3.138870
Os08t0127500	6.478780
Os10t0577600	1.218920
Os02t0701900	8.782550
Os04t0456200	0.760596
Os01t0718300	3.465960
Os03t0425100	1.419310
Os02t0689200	17.899000
Os08t0206600	9.388730
Os01t0247600	11.935000
Os11t0670900	3.129140
Os05t0583100	18.828500
Os03t0708700	1.048470
Os02t0268600	0.376019
Os01t0736551	0.065565
Os06t0291800	0.346539
Os03t0142500	1.028070
Os02t0761100	0.873759
Os01t0239700	44.940000
Os08t0515900	0.959180
Os08t0517300	2.824680
Os05t0127266	3.580980
Os01t0208800	50.681800
Os06t0285900	0.899352
Os03t0178200	30.769000
Os10t0362700	2.029140
Os05t0380400	2.753530
Os04t0632400	0.363233
Os12t0633700	0.167512
Os01t0222700	8.869490
Os01t0871300	9.256620
Os05t0519200	5.102770
Os07t0160400	223.243000
Os06t0104300	0.126523
Os06t0276750	0.658653
Os10t0407100	0.582017
Os04t0660400	6.162040
Os03t0187100	6.171670
Os03t0588100	1.448970
Os01t0232700	34.099200
Os06t0556300	1.069630
Os04t0635201	24.763700
Os03t0807900	74.030400
Os02t0748800	0.997144
Os09t0413600	26.381900
Os05t0419000	45.892400
Os06t0136100	15.839900
Os04t0457200	6.638710
Os08t0530300	7.293340
Os03t0247900	6.057330
Os03t0191900	15.164900
Os01t0601700	1.864120
Os11t0685100	0.073386
Os01t0132500	10.520000
Os04t0225100	9.403600
Os03t0762900	1.068150
Os02t0584900	0.771322
Os06t0561501	0.258870
Os03t0211100	4.590670
Os02t0510600	12.769800
Os11t0615600	0.644664
Os10t0509100	75.859800
Os06t0191300	27.679200
Os01t0720500	5.757330
Os11t0683600	24.111300
Os01t0203400	15.116400
Os08t0105000	2.632670
Os02t0192500	0.524735
Os06t0134400	3.099020
Os05t0420750	0.051510
Os05t0190300	0.284280
Os06t0565900	8.324480
Os02t0610500	51.418600
Os02t0805700	14.377000
Os05t0378900	11.157200
Os12t0169000	4.270540
Os01t0518550	6.994080
Os01t0877500	16.253900
Os03t0844450	10.306000
Os01t0848700	0.835922
Os07t0580800	1.017550
Os03t0848300	22.253400
Os01t0693800	50.918100
Os03t0169700	181.368000
Os05t0279400	16.289400
Os06t0580100	69.207600
Os06t0175800	8.915200
Os09t0471100	6.028890
Os02t0138100	2.189580
Os04t0206350	0.066742
Os04t0534166	1.383820
Os04t0476600	0.501824
Os07t0438700	2.255170
Os05t0533301	2.292640
Os01t0113700	0.681005
Os02t0760300	696.298000
Os02t0738100	5.858480
Os05t0539700	102.950000
Os06t0603400	0.448120
Os02t0471500	7.319750
Os02t0724600	19.948200
Os12t0156000	3.223900
Os09t0126250	0.189514
Os05t0207350	26.926900
Os03t0211900	14.279400
Os01t0647000	3.189520
Os01t0615200	6.527760
Os08t0434700	8.212370
Os06t0232800	2.265200
Os05t0158500	12.014500
Os03t0168700	0.182110
Os02t0519900	328.348000
Os01t0272800	40.113500
Os05t0516850	0.794035
Os04t0682051	14.036700
Os12t0575200	26.610100
Os07t0523100	23.015800
Os12t0497400	4.570380
Os03t0793800	0.839421
Os08t0359900	2.722940
Os12t0566000	1.671800
Os08t0542800	1.868240
Os08t0520100	4.118930
Os07t0475400	1.556080
Os02t0782200	3.956040
Os03t0639700	62.096100
Os12t0274700	1143.350000
Os07t0625400	0.815068
Os12t0600200	2.545720
Os12t0225300	1.607460
Os08t0235550	26.728400
Os02t0244650	9.593060
Os01t0661000	3.349600
Os10t0547900	4.462040
Os04t0183500	2.099750
Os09t0249100	1.314140
Os01t0738000	21.248100
Os01t0868301	2.894820
Os11t0183700	3.545200
Os05t0357850	0.569617
Os02t0276500	52.724400
Os05t0519300	1.650390
Os04t0270550	42.232700
Os01t0795250	2.775990
Os08t0120500	43.661200
Os10t0205400	3.926820
Os03t0738101	1.441200
Os06t0278000	0.324400
Os04t0556000	0.843895
Os02t0115900	89.025500
Os11t0604500	0.400435
Os12t0481100	20.228400
Os05t0193900	1.788840
Os05t0183100	33.805900
Os05t0200500	14.961200
Os11t0151700	5.889950
Os01t0329400	22.964700
Os11t0546100	5.209510
Os10t0430600	2.254360
Os01t0799500	0.199496
Os04t0617200	5.026370
Os08t0410500	10.117800
Os07t0657200	7.126200
Os02t0200300	2.569300
Os01t0130500	1.287530
Os09t0474000	0.823027
Os07t0573900	118.509000
Os12t0211000	0.210806
Os12t0192300	0.920079
Os07t0461800	2.424540
Os07t0496600	18.589200
Os02t0649800	20.451600
Os01t0973600	10.437600
Os06t0223700	65.775400
Os02t0169900	36.235300
Os09t0416600	8.456250
Os11t0177750	6.157240
Os01t0612200	28.049300
Os06t0539400	7.233370
Os01t0169851	7.568590
Os06t0335101	3.070050
Os06t0236900	11.773400
Os12t0145500	13.598200
Os10t0533200	13.314600
Os01t0769200	0.264169
Os08t0172300	7.263180
Os04t0564500	3.891960
Os03t0785200	152.714000
Os06t0176200	15.612600
Os05t0110700	4.532740
Os01t0544325	12.212800
Os05t0582800	6.174340
Os03t0634000	244.049000
Os10t0474800	0.875478
Os01t0185200	90.481600
Os11t0506800	0.208202
Os04t0561700	6.637420
Os09t0458800	30.928400
Os09t0506150	0.648211
Os12t0165000	3.686160
Os08t0535400	43.989300
Os05t0165900	5.829500
Os10t0190500	0.653896
Os03t0116300	18.885900
Os02t0572400	4.588150
Os03t0810900	8.232250
Os09t0268401	18.360700
Os06t0129300	10.047500
Os06t0188500	4.908490
Os02t0686450	18.605800
Os03t0304400	0.368726
Os01t0667100	18.553300
Os05t0460475	5.013340
Os08t0135100	5.849610
Os02t0644900	0.969292
Os05t0481800	1.113590
Os04t0391500	62.344500
Os04t0564700	3.099580
Os07t0530700	48.105300
Os03t0125900	24.339900
Os01t0675933	5.932200
Os09t0439150	1.353610
Os05t0372100	4.349950
Os03t0272900	38.041300
Os09t0339000	10.291800
Os02t0626600	2.626400
Os03t0152600	63.342500
Os03t0641250	0.986952
Os01t0316500	32.229700
Os01t0911900	7.592470
Os07t0492000	308.172000
Os06t0712550	1.436050
Os12t0583400	95.078500
Os04t0686300	27.400200
Os11t0571900	4.624050
Os01t0369000	69.899900
Os04t0683500	4.220110
Os02t0589600	0.715001
Os01t0971550	39.904700
Os03t0215400	10.661000
Os10t0437000	0.762025
Os08t0536000	31.750800
Os09t0529400	4.291260
Os12t0124200	122.437000
Os07t0664500	0.513692
Os07t0571100	40.051000
Os08t0539300	3.554500
Os08t0532800	16.495800
Os02t0667500	0.442261
Os10t0161700	0.855683
Os07t0597500	2.966340
Os01t0685100	1.987100
Os07t0203950	1.942820
Os03t0321000	16.494800
Os10t0180800	27.588200
Os07t0295000	2.564510
Os10t0493600	63.872200
Os04t0474800	13.565900
Os02t0525900	2.453190
Os02t0279800	18.046900
Os01t0512100	8.801980
Os10t0188000	2.660450
Os04t0439100	8.274240
Os07t0507300	5.516870
Os08t0473900	0.502869
Os01t0161300	3.225060
Os08t0127300	20.018300
Os02t0101100	19.423100
Os03t0844850	0.733494
Os05t0314100	106.421000
Os02t0810450	15.014000
Os02t0834700	27.827300
Os05t0162500	0.219594
Os05t0101300	0.393578
Os06t0674100	0.866758
Os03t0764000	4.476510
Os10t0395400	0.488657
Os02t0121000	30.496500
Os07t0643100	5.882470
Os05t0317300	1.852750
Os09t0469300	3.741190
Os05t0523200	2.159640
Os06t0143700	1.669750
Os09t0485050	1.373670
Os08t0243001	2.778630
Os04t0449000	1.971430
Os06t0705100	18.113800
Os03t0858100	28.697900
Os05t0456962	0.795476
Os02t0557500	6.889630
Os05t0145600	17.453500
Os01t0616100	22.018800
Os03t0760600	30.242900
Os02t0729200	0.243960
Os11t0544100	2.648920
Os10t0518100	9.590540
Os02t0118850	1.017760
Os11t0707700	13.891800
Os05t0112200	0.757741
Os12t0235800	8.520710
Os04t0480100	30.169300
Os01t0175400	2.720180
Os03t0747600	11.559300
Os12t0616400	0.316908
Os12t0631100	14.369300
Os03t0299800	1.190200
Os02t0799400	0.773905
Os02t0760600	2.075730
Os01t0914600	0.162141
Os09t0421133	8.182880
Os07t0573000	0.126650
Os05t0581900	2.252130
Os02t0702500	11.803100
Os01t0663800	47.682100
Os11t0538900	6.534340
Os03t0204366	111.658000
Os01t0242600	39.702900
Os04t0485800	10.658400
Os03t0255100	3.990820
Os06t0687700	16.372000
Os12t0182200	6.740830
Os05t0318700	11.389300
Os08t0378300	0.634154
Os11t0130200	23.959900
Os01t0108200	4.025720
Os11t0586900	24.317900
Os01t0227500	22.979200
Os05t0548600	1.032040
Os01t0856900	17.933300
Os09t0416700	4.118840
Os05t0553000	23.069800
Os04t0622800	2.480870
Os02t0764500	31.617300
Os07t0230400	0.522617
Os01t0178100	27.926200
Os09t0365100	42.427900
Os11t0604600	14.915200
Os01t0907400	7.737420
Os11t0208500	0.309780
Os04t0658600	24.624200
Os03t0855600	30.331700
Os01t0175500	1.090310
Os04t0668400	0.898427
Os03t0180700	4.610510
Os09t0112100	3.079760
Os08t0461100	0.303773
Os02t0535000	47.115700
Os03t0344232	0.501251
Os01t0321800	20.141900
Os01t0198200	40.621900
Os01t0191200	69.657900
Os01t0680400	57.068900
Os01t0679300	0.326916
Os12t0139300	2.914800
Os08t0120600	12.819400
Os02t0695700	13.756400
Os07t0538300	0.395626
Os02t0817600	30.366900
Os03t0740700	21.481300
Os07t0482887	0.483562
Os03t0709000	49.603800
Os06t0166900	13.060100
Os06t0126000	17.161800
Os04t0662800	8.457100
Os01t0838350	3.109320
Os10t0542266	18.457200
Os08t0178100	13.870800
Os02t0151350	0.347699
Os08t0263300	3.473880
Os05t0101200	60.089800
Os02t0139100	22.230100
Os01t0337700	0.853489
Os01t0949400	13.596000
Os01t0205100	13.746300
Os03t0196800	243.668000
Os01t0223000	5.471580
Os07t0538200	1.494930
Os11t0655000	1.071680
Os05t0519700	1.825650
Os12t0293000	0.453326
Os11t0128700	0.959833
Os10t0562200	0.474852
Os02t0680400	21.538400
Os04t0659400	27.839800
Os06t0667000	1.311120
Os09t0507800	126.054000
Os01t0262401	0.811883
Os12t0256400	0.371171
Os01t0798100	8.551050
Os02t0288600	3.049830
Os05t0513350	21.125300
Os03t0558700	1.405820
Os03t0341600	4.905540
Os08t0205100	0.494902
Os07t0181200	7.921510
Os04t0201900	4.721020
Os01t0844500	3.753830
Os07t0158100	8.037230
Os05t0460000	16.104700
Os02t0111700	290.162000
Os11t0482500	3.343250
Os10t0498200	13.946100
Os04t0209200	1.245090
Os01t0740400	0.813386
Os01t0929800	0.352434
Os04t0571200	1.799070
Os01t0564400	0.806082
Os07t0412400	18.829000
Os10t0548800	5.242390
Os07t0123900	40.664400
Os06t0148600	1.198620
Os04t0635500	36.424700
Os01t0934400	2.716420
Os01t0728400	5.510420
Os03t0230300	5.371560
Os08t0565800	35.463700
Os06t0543500	15.736900
Os04t0619200	0.172615
Os12t0618333	8.557210
Os06t0109300	0.846754
Os03t0811100	21.042300
Os01t0833500	0.285151
Os05t0588100	2.798610
Os06t0287500	0.451560
Os10t0437900	2.189580
Os07t0599000	18.311300
Os02t0718100	17.557300
Os02t0824350	6.929130
Os12t0175500	59.669400
Os05t0471350	3.456130
Os02t0654700	27.952400
Os01t0197100	4.121680
Os10t0156300	2.325740
Os08t0326400	115.138000
Os03t0441500	19.509700
Os11t0139700	88.290600
Os04t0504700	28.308100
Os06t0129700	14.219500
Os11t0672800	0.268009
Os01t0959100	6.568730
Os01t0142100	46.318600
Os06t0181300	2.657020
Os10t0394200	0.168180
Os04t0457100	286.264000
Os03t0108932	2.124100
Os07t0212300	0.523802
Os03t0689544	0.571128
Os11t0610700	22.484500
Os06t0264500	4.791160
Os02t0640300	0.467616
Os01t0908600	0.537048
Os02t0757800	4.255530
Os06t0155400	0.431690
Os11t0557400	0.880737
Os03t0264950	0.151548
Os07t0208900	0.374192
Os07t0558200	15.069200
Os07t0185432	19.473200
Os02t0675700	0.979351
Os05t0557200	7.733380
Os08t0485600	7.139580
Os05t0542500	5.087940
Os11t0106100	1.276400
Os09t0431600	16.427500
Os01t0794900	2.146060
Os04t0446750	1.152530
Os04t0577500	4.931280
Os08t0119500	2.649590
Os06t0291500	0.913016
Os01t0766200	15.821200
Os05t0566900	21.741800
Os11t0265400	33.416700
Os04t0394200	16.405200
Os01t0143100	12.794700
Os03t0594500	4.030160
Os11t0635400	0.763641
Os06t0668250	8.236510
Os06t0116400	29.806700
Os04t0310500	55.207300
Os04t0394700	9.995180
Os06t0187500	1.710440
Os01t0901900	42.721300
Os06t0159600	14.709100
Os03t0343500	39.117600
Os08t0547100	1.648080
Os04t0457800	33.737700
Os05t0340000	3.093080
Os06t0608100	0.494569
Os11t0598000	0.946612
Os02t0301450	10.634000
Os01t0680650	6.593250
Os02t0474700	7.884040
Os04t0284600	4.018460
Os01t0549500	2.537400
Os03t0398600	18.222000
Os02t0462800	6.788410
Os08t0562100	116.820000
Os12t0594950	0.478485
Os07t0290200	117.725000
Os06t0667500	22.969500
Os03t0239000	0.260283
Os03t0651700	0.920079
Os05t0546400	5.090160
Os09t0498300	0.661530
Os04t0619800	0.252738
Os08t0198300	0.235990
Os08t0468100	4.275020
Os08t0420700	12.379200
Os04t0592500	5.753370
Os04t0690900	1.925920
Os06t0538000	45.453000
Os05t0426400	2.189380
Os10t0548300	2.905350
Os07t0189800	90.077500
Os07t0686900	0.134371
Os01t0116100	5.745820
Os03t0146200	115.065000
Os01t0210600	134.268000
Os03t0103900	1.863470
Os03t0231750	1.424360
Os10t0118200	0.376141
Os01t0301000	11.090900
Os08t0441400	24.606000
Os01t0890050	0.606556
Os02t0229000	150.761000
Os04t0685300	291.392000
Os07t0670300	22.200300
Os01t0764400	43.108900
Os05t0475300	43.260800
Os03t0261800	6.427770
Os08t0517600	8.559040
Os07t0692900	1.635760
Os05t0574500	254.591000
Os11t0549900	67.518500
Os01t0958700	32.774600
Os01t0215100	7.971480
Os06t0687800	9.670960
Os12t0168700	22.551600
Os05t0495100	9.223490
Os04t0129350	1.891120
Os10t0488850	0.341817
Os03t0390200	33.033100
Os07t0570100	3.910330
Os10t0430800	15.834400
Os01t0778100	2.688920
Os07t0171100	96.032000
Os10t0111350	28.256900
Os06t0713900	16.540300
Os03t0333700	7.117130
Os08t0444440	4.989180
Os02t0325800	0.639200
Os09t0515400	6.329500
Os02t0767150	5.887440
Os04t0447700	14.686700
Os05t0461300	34.532700
Os01t0149600	20.952600
Os01t0253100	15.708200
Os01t0269950	2.857130
Os08t0369200	0.354740
Os02t0453800	0.841805
Os12t0548300	9.800130
Os07t0613833	14.443600
Os03t0431600	1.161240
Os10t0363500	1.858580
Os04t0234600	420.066000
Os11t0153450	2.645110
Os07t0131375	2.395250
Os07t0614700	5.774760
Os04t0167875	35.267500
Os02t0115700	1769.320000
Os12t0603700	1.382400
Os04t0581100	0.441489
Os03t0693900	12.603100
Os04t0618500	26.055200
Os08t0136100	1.314600
Os05t0506300	40.462600
Os03t0227000	40.162300
Os03t0737300	1.454730
Os01t0897000	15.429000
Os07t0573300	12.957500
Os01t0888800	0.930556
Os02t0711400	47.511600
Os01t0367100	12.885900
Os02t0828400	38.089000
Os08t0491200	1.092050
Os10t0502400	18.853100
Os01t0939600	0.522027
Os12t0267500	2.223760
Os07t0580300	0.905561
Os06t0574700	0.419266
Os03t0298600	52.438800
Os01t0723400	156.344000
Os09t0425900	399.030000
Os04t0312100	13.445500
Os02t0777400	0.517624
Os04t0429800	15.736100
Os03t0686800	0.121653
Os07t0691800	15.160300
Os02t0188000	125.515000
Os12t0498300	27.149500
Os06t0680900	19.182300
Os03t0372700	30.812100
Os05t0509500	4.554710
Os09t0397400	1.386860
Os10t0498700	15.604300
Os04t0456900	0.951231
Os03t0275500	81.653700
Os02t0331200	2.155990
Os05t0502200	0.704825
Os04t0633300	0.436805
Os07t0585100	49.929500
Os01t0760701	13.822600
Os03t0197100	28.143600
Os05t0149400	5.791650
Os02t0776900	0.527160
Os03t0764300	22.416000
Os08t0157800	1.362210
Os02t0662900	10.088700
Os01t0668600	2.255240
Os08t0511000	0.538191
Os09t0555400	0.380094
Os05t0451300	1.517620
Os12t0634600	17.530300
Os05t0594500	16.880500
Os08t0358050	2.539800
Os06t0109100	0.807448
Os07t0299701	1.571870
Os05t0535500	3.346010
Os05t0353500	1.606590
Os02t0557800	43.049400
Os01t0126200	9.247890
Os07t0529600	1044.430000
Os01t0382900	2.521820
Os03t0125700	20.290300
Os01t0676900	0.450361
Os07t0106700	0.301748
Os11t0128000	5.924580
Os10t0534900	40.233700
Os07t0415200	12.349000
Os06t0110100	5.144740
Os06t0183900	26.132300
Os01t0104100	50.390100
Os10t0571200	6.513700
Os09t0442600	40.914600
Os04t0603800	12.007600
Os03t0195200	22.351300
Os12t0511400	1.295790
Os05t0362500	28.366500
Os02t0674750	10.833100
Os07t0179000	0.830595
Os02t0280100	55.652400
Os06t0652000	24.206300
Os03t0609400	7.554790
Os10t0579800	1.568510
Os01t0111800	4.983300
Os01t0641050	3.566920
Os08t0425200	108.002000
Os06t0636600	2.343310
Os05t0179950	17.315500
Os05t0367900	0.909052
Os01t0966200	57.062600
Os01t0739700	0.870672
Os08t0454600	2.327530
Os01t0589200	0.962090
Os01t0298301	3.069230
Os08t0270500	2.359630
Os01t0815800	205.291000
Os03t0340500	14.309100
Os06t0542300	3.965200
Os01t0103100	4.264540
Os09t0400000	50.268200
Os01t0580150	4.398970
Os04t0399300	1.305810
Os04t0490100	4.692090
Os04t0288100	0.964270
Os12t0626100	9.350950
Os06t0133400	1582.700000
Os01t0837500	33.928000
Os07t0621201	0.504972
Os03t0849600	17.552700
Os05t0576600	28.558800
Os02t0555000	29.429900
Os01t0817800	14.230500
Os07t0410100	21.977300
Os04t0119300	14.933100
Os12t0137000	0.288826
Os01t0607600	0.832350
Os01t0841100	0.185314
Os06t0704400	14.477500
Os08t0191900	105.303000
Os07t0695200	13.834300
Os10t0142600	8.234730
Os03t0407050	2.310120
Os11t0170100	0.253228
Os02t0100300	66.953600
Os02t0756200	0.284920
Os08t0412100	1.565190
Os03t0281300	0.122538
Os10t0163250	6.519630
Os04t0668000	2.782880
Os05t0357700	5.630440
Os01t0543800	13.892500
Os05t0571700	22.006200
Os04t0129900	0.267220
Os05t0178400	8.034320
Os01t0251100	23.236700
Os10t0540200	0.713812
Os10t0206500	7.443230
Os05t0121400	13.627000
Os01t0593100	1.691540
Os01t0254850	2.746190
Os06t0320100	28.517300
Os03t0399600	1.212770
Os08t0107900	6.124360
Os05t0116000	22.589300
Os06t0146700	0.278028
Os04t0381000	5.571620
Os11t0521900	4.118890
Os02t0108400	9.739880
Os01t0341000	0.227293
Os03t0266800	5.883780
Os11t0454000	1.327440
Os05t0588200	1.414810
Os02t0102400	6.345850
Os05t0380900	478.581000
Os01t0218800	7.008080
Os03t0633400	13.427300
Os02t0610700	110.646000
Os02t0550600	19.487100
Os01t0957900	9.521780
Os01t0133500	1.631040
Os08t0416100	11.931100
Os07t0162300	60.989400
Os06t0235850	0.174446
Os08t0448900	5.008200
Os12t0548200	34.360500
Os01t0953600	47.294600
Os10t0536000	49.151600
Os02t0110900	1.687780
Os01t0643300	0.397860
Os04t0643000	14.366200
Os04t0508975	0.368467
Os09t0539901	2.021030
Os02t0221300	0.303288
Os01t0721000	3.006390
Os06t0677500	8.842980
Os02t0730000	0.535866
Os06t0609700	18.581900
Os03t0190000	7.260660
Os03t0307333	4.793930
Os07t0452700	2.653160
Os04t0635650	1.793380
Os04t0693400	0.309401
Os01t0819500	476.739000
Os01t0836800	40.330900
Os07t0626800	13.448900
Os03t0821950	53.637400
Os01t0879100	76.091500
Os01t0150000	114.904000
Os10t0497700	3.004220
Os10t0456500	14.081700
Os10t0130701	0.087447
Os09t0452800	2.271520
Os01t0755550	2.557700
Os06t0119900	1.946400
Os04t0585700	14.483400
Os10t0154000	28.694100
Os07t0484300	20.214400
Os06t0367900	9.849510
Os09t0530275	3.179720
Os06t0234200	2.792560
Os02t0460200	13.001800
Os03t0839200	1.676870
Os02t0833400	33.776800
Os02t0302450	4.878700
Os09t0412700	77.906700
Os10t0177400	0.742342
Os04t0401700	0.909733
Os03t0372600	1.300280
Os06t0472200	12.432100
Os11t0234300	1.120870
Os11t0483600	19.493300
Os11t0161100	2.994810
Os06t0141166	30.480900
Os07t0490300	11.652500
Os01t0169500	10.764100
Os02t0179600	0.259407
Os12t0121000	3.953080
Os11t0130600	2.638140
Os08t0404500	0.611162
Os02t0749200	1.406920
Os02t0704262	1.942820
Os02t0692000	0.666290
Os07t0659900	8.904890
Os03t0370900	9.882360
Os08t0546100	0.390067
Os01t0933500	9.218180
Os04t0307200	27.764100
Os02t0176100	6.423220
Os03t0559700	33.136800
Os09t0471900	7.567340
Os03t0666850	1.035960
Os08t0545300	343.123000
Os11t0131500	0.611901
Os08t0564300	1.220160
Os04t0556900	2.969670
Os01t0152900	64.841600
Os04t0497400	13.834700
Os01t0168400	22.683800
Os01t0560200	37.397700
Os09t0315800	6.105270
Os08t0236800	5.560560
Os03t0231600	2.506260
Os01t0933950	24.917200
Os05t0587000	0.371717
Os07t0603100	1.819000
Os07t0104500	0.204168
Os01t0947800	1.280570
Os04t0394766	1.465900
Os03t0387500	0.252763
Os02t0667300	6.015410
Os10t0187454	26.517000
Os01t0113200	2.056350
Os02t0740400	0.178763
Os03t0563300	169.780000
Os05t0155400	11.022500
Os10t0499500	1.556380
Os07t0122300	0.859562
Os05t0333200	28.387300
Os03t0150901	0.191055
Os01t0218500	9.141370
Os03t0298900	0.217516
Os02t0774100	148.314000
Os09t0512200	0.754886
Os12t0141050	0.419015
Os10t0563350	1.370610
Os02t0674233	2.423320
Os01t0688600	22.069700
Os06t0166000	2.222750
Os10t0492600	0.258686
Os07t0575550	2.447950
Os06t0179050	0.934369
Os03t0607700	41.229600
Os05t0161200	22.727200
Os04t0680300	5.427680
Os01t0933900	8.353710
Os11t0429433	4.355370
Os01t0827200	9.164050
Os01t0287400	3.517310
Os09t0296700	2.434990
Os02t0332450	1.918110
Os04t0597866	0.059488
Os08t0406700	2.536420
Os01t0952800	0.514062
Os03t0827500	35.131900
Os03t0808200	0.196550
Os02t0539600	72.210400
Os09t0530000	70.027900
Os07t0685600	0.263985
Os03t0284900	16.376200
Os03t0650700	6.218040
Os01t0715400	5.037660
Os10t0422583	2.894190
Os08t0360000	2.229590
Os01t0508000	4.400940
Os09t0382500	61.505200
Os04t0107650	0.141697
Os12t0223000	24.163600
Os03t0760900	0.499271
Os12t0510000	0.149661
Os01t0589300	28.315700
Os06t0724700	0.198579
Os02t0719600	2.297860
Os02t0632500	12.785100
Os05t0313900	3.448920
Os03t0243250	2.040030
Os02t0738350	1.479870
Os01t0348600	60.441800
Os09t0516800	2.825630
Os08t0438801	0.725669
Os03t0389100	24.735400
Os05t0543300	14.739300
Os02t0582600	1.711520
Os10t0150800	6.451720
Os04t0531100	2.352360
Os02t0215100	0.377679
Os11t0470600	2.605220
Os02t0140200	10.168400
Os06t0560000	2.744290
Os03t0110400	2.929160
Os10t0470900	6.869280
Os02t0250400	3.851530
Os06t0681400	686.605000
Os04t0429600	1.407030
Os03t0668900	14.819000
Os01t0705000	1.956950
Os05t0585800	0.123858
Os10t0504100	1.131640
Os01t0583100	142.605000
Os06t0600700	1.018430
Os04t0492400	4.158310
Os03t0838400	5.278320
Os03t0249400	30.272800
Os07t0608500	97.688200
Os07t0596300	7.926760
Os04t0422000	26.959300
Os04t0249900	0.740547
Os10t0371200	0.586911
Os10t0369750	17.392900
Os01t0750300	0.234232
Os01t0836600	0.210756
Os03t0367800	11.626600
Os10t0544500	17.143200
Os06t0297500	2.835240
Os10t0524400	1.759980
Os01t0563000	63.604500
Os01t0917300	5.213910
Os03t0776400	0.410990
Os02t0138200	10.516500
Os01t0921800	19.581800
Os02t0719700	3.419770
Os07t0166800	76.560200
Os08t0429200	8.601810
Os04t0306800	20.674400
Os09t0396900	1.419630
Os02t0328550	14.529700
Os04t0293300	9.837350
Os11t0102900	5.640170
Os04t0129400	8.959480
Os05t0251500	29.716500
Os07t0616600	42.727900
Os02t0655700	23.423300
Os01t0886300	23.034900
Os06t0695800	2.400230
Os08t0522500	21.443400
Os06t0644500	13.038800
Os06t0296700	0.682205
Os04t0255600	1.076380
Os04t0551600	1.839190
Os03t0812200	66.646700
Os04t0593700	0.948052
Os03t0164300	4.192010
Os03t0720800	5.126230
Os02t0273100	12.334600
Os07t0556200	940.779000
Os03t0105401	0.131817
Os04t0676800	2.821890
Os08t0343300	39.050800
Os02t0435000	11.938300
Os02t0177633	46.688600
Os11t0620000	13.076800
Os06t0140700	1.298390
Os04t0650000	149.304000
Os12t0104400	0.159381
Os01t0616500	25.321900
Os12t0239900	1.989300
Os09t0509200	100.013000
Os03t0167000	0.372694
Os04t0459700	13.171300
Os01t0278600	4.266500
Os08t0368777	0.080082
Os02t0285700	0.065278
Os04t0449900	97.613600
Os09t0407200	17.844400
Os03t0782950	2.182910
Os04t0388500	30.264300
Os06t0691100	9.359370
Os01t0227300	51.123600
Os09t0555600	0.822290
Os09t0510000	8.229200
Os01t0763700	72.300500
Os03t0841700	23.920800
Os01t0314300	55.381400
Os04t0624600	37.520200
Os09t0245500	9.610030
Os08t0357000	161.468000
Os03t0196900	5.790190
Os11t0417300	0.293155
Os03t0309200	19.551000
Os04t0618600	0.090353
Os09t0438000	2.920040
Os05t0404200	119.075000
Os02t0705100	32.652000
Os04t0456700	140.841000
Os03t0197200	10.974900
Os07t0609000	21.779500
Os03t0158700	0.300554
Os05t0585400	0.504468
Os12t0511000	5.502940
Os11t0441550	1.861760
Os10t0415900	3.367160
Os02t0735800	10.835800
Os02t0144800	0.294889
Os01t0960600	0.204003
Os01t0200700	32259.300000
Os12t0103000	18.157800
Os01t0173900	13.817300
Os06t0617800	5.302880
Os03t0337850	491.129000
Os08t0126700	60.109700
Os07t0147550	2.434540
Os01t0337160	2.323880
Os07t0631200	2.239840
Os03t0759500	0.272255
Os02t0631100	1.430040
Os03t0699300	26.809600
Os08t0478466	0.227497
Os09t0560700	3.128850
Os08t0139700	30.089400
Os03t0101100	34.353600
Os07t0665100	19.704100
Os07t0213400	13.856900
Os01t0801800	2.898340
Os05t0595400	13.517700
Os03t0307600	0.180654
Os02t0825600	1.574070
Os01t0910500	150.028000
Os06t0241100	3.242880
Os04t0682500	2.374610
Os02t0248200	1.731100
Os04t0681625	0.123094
Os01t0807000	0.080284
Os04t0194433	0.068719
Os03t0842501	14.777500
Os03t0358000	4.204320
Os01t0813700	0.165646
Os04t0605200	1.332100
Os01t0954400	15.493100
Os10t0452700	0.444034
Os10t0475000	0.136474
Os01t0611000	0.404093
Os04t0601800	164.320000
Os01t0612900	16.051700
Os05t0461000	18.685200
Os08t0163300	2.854710
Os05t0507300	23.519800
Os03t0800900	0.613547
Os01t0837800	29.524700
Os11t0626700	0.678532
Os07t0244350	2.330830
Os06t0690700	19.378600
Os02t0517300	23.195000
Os04t0436300	1.249440
Os03t0704100	63.179500
Os06t0711000	1.754570
Os04t0677800	3.475980
Os06t0526700	1.812650
Os05t0423400	0.314709
Os02t0297200	3.286050
Os02t0649300	94.353600
Os07t0299800	3.482060
Os12t0130900	1.684680
Os05t0204900	9.716740
Os02t0497500	6.086870
Os01t0810700	1.315470
Os12t0405300	2.852430
Os02t0438601	0.803993
Os02t0180500	8.153460
Os01t0674500	11.097800
Os09t0363900	0.560815
Os03t0113100	15.639800
Os01t0703000	6.451980
Os03t0795100	32.402500
Os03t0172000	3.643170
Os06t0253600	0.975702
Os09t0471600	0.091201
Os06t0293100	0.201724
Os02t0804300	25.926700
Os06t0523100	14.298900
Os09t0246700	0.529626
Os02t0799000	23.939400
Os03t0173900	0.880375
Os09t0392000	18.096600
Os06t0605750	0.861686
Os05t0195101	39.016000
Os02t0663900	0.737369
Os07t0650100	0.638636
Os11t0125900	2.909380
Os01t0815700	61.631800
Os12t0576600	1.482220
Os03t0624000	0.495359
Os09t0447000	8.634660
Os01t0905800	85.910800
Os01t0712501	2.520540
Os05t0499400	0.639887
Os07t0679300	7.201420
Os07t0231500	14.980600
Os03t0579800	0.181848
Os01t0923000	32.566100
Os02t0551100	43.565400
Os01t0179400	5.802700
Os12t0485800	0.762119
Os11t0276300	8.016790
Os02t0817200	11.756500
Os12t0266000	7.759710
Os05t0399100	197.439000
Os02t0832800	34.095700
Os03t0718100	12.430700
Os11t0136500	2.287090
Os07t0688800	11.517600
Os06t0186650	38.069700
Os02t0514150	1.883870
Os03t0366200	21.759700
Os07t0300900	7.951310
Os02t0592500	24.864000
Os10t0472400	0.294566
Os08t0331800	2.234730
Os12t0620600	0.381883
Os04t0676700	12.575400
Os11t0109700	0.459047
Os09t0423800	1.406340
Os02t0327000	19.898200
Os01t0925700	8.258510
Os04t0587300	1.200770
Os04t0340100	3.266530
Os02t0572500	12.803500
Os02t0817700	296.099000
Os08t0124533	0.267361
Os05t0578600	0.274110
Os03t0334300	0.953363
Os02t0759700	10.435300
Os10t0560000	5.427780
Os03t0640800	5.094280
Os02t0833300	17.286000
Os01t0673500	16.139400
Os09t0370500	3.391910
Os03t0201400	5.549620
Os07t0695900	1.146870
Os07t0295400	4.041010
Os10t0559300	0.423781
Os08t0168000	0.331293
Os10t0476700	3.228870
Os02t0825033	5.351600
Os11t0672300	22.470700
Os02t0321000	0.130105
Os03t0192750	5.987070
Os01t0155500	2.548120
Os03t0570800	3.230750
Os09t0309100	2.485620
Os05t0331900	0.381435
Os08t0456000	0.647535
Os02t0481000	28.707200
Os12t0297500	35.130300
Os02t0699433	0.835262
Os02t0163533	8.397390
Os11t0555300	0.144591
Os02t0122500	82.441600
Os12t0189400	1185.390000
Os06t0610000	2.890130
Os01t0513100	7.782000
Os12t0502500	7.100560
Os07t0130000	1.323060
Os02t0103900	14.655000
Os01t0209400	21.610400
Os01t0276500	11.961900
Os12t0595500	3.053300
Os09t0258600	199.299000
Os08t0435900	404.914000
Os06t0608300	11.972800
Os04t0458000	0.949007
Os07t0570600	0.504250
Os03t0101600	65.085400
Os01t0196600	5.252510
Os12t0236225	4.760950
Os04t0118450	80.745700
Os03t0195300	3.481500
Os12t0578500	5.289630
Os07t0602200	20.126200
Os03t0145900	1.248290
Os12t0545900	0.225133
Os10t0571600	0.573720
Os03t0293000	9.551440
Os03t0180400	122.677000
Os12t0623500	68.917800
Os06t0251200	0.527787
Os01t0558500	21.373400
Os05t0414300	6.006440
Os02t0655100	9.017810
Os01t0935400	6.581780
Os01t0766400	0.646311
Os10t0575100	16.769000
Os11t0670100	0.614131
Os05t0545600	20.421500
Os01t0375000	39.835700
Os10t0559500	0.281649
Os07t0623200	17.072300
Os03t0339150	4.112610
Os12t0615100	1.065580
Os01t0642100	0.713385
Os05t0238400	0.236653
Os09t0472900	1.463140
Os12t0623800	1.486910
Os01t0945666	0.109201
Os12t0556900	0.236653
Os11t0631800	5.182780
Os01t0718300	4.884410
Os04t0103351	55.889400
Os04t0449950	119.605000
Os05t0455900	0.404210
Os04t0461700	0.422062
Os01t0869800	631.944000
Os12t0617900	11.882000
Os01t0754700	0.431770
Os12t0131100	10.172800
Os07t0524400	1.443060
Os11t0222100	1.821650
Os03t0328600	11.819600
Os06t0309000	11.922500
Os03t0846900	7.524920
Os03t0675700	53.202100
Os01t0739200	24.590600
Os08t0374100	12.523200
Os10t0390500	4.937650
Os12t0639650	3.441140
Os08t0414600	4.983470
Os01t0107900	103.438000
Os12t0114400	0.595036
Os04t0530300	33.516100
Os08t0476700	49.690800
Os02t0223300	10.267400
Os04t0482100	0.140281
Os01t0708500	5.721080
Os07t0242400	0.122182
Os02t0559925	4.346450
Os12t0468600	23.061600
Os10t0462900	22.517900
Os03t0708200	5.378030
Os11t0229600	0.594219
Os04t0584600	37.693900
Os07t0565600	24.227600
Os01t0826800	3.012630
Os02t0323300	2.223480
Os04t0472300	0.401091
Os04t0691600	40.514900
Os01t0828900	1.214350
Os07t0556000	0.207689
Os12t0597400	4.832230
Os09t0467700	25.151900
Os04t0561500	7.647730
Os03t0773800	677.933000
Os07t0524300	0.572788
Os04t0228400	0.831341
Os05t0120200	3.946200
Os12t0441600	8.350020
Os06t0168901	0.279565
Os01t0589500	40.516100
Os01t0500100	2.085910
Os06t0180666	11.179400
Os05t0115900	13.564900
Os08t0238700	2.215340
Os06t0523400	1.421770
Os08t0447500	2.210270
Os02t0467200	5.289420
Os07t0173501	110.264000
Os02t0774800	1.017060
Os01t0889900	2.654900
Os06t0695500	1.087960
Os05t0520200	1.086190
Os04t0486900	11.222700
Os06t0715600	4.411000
Os12t0124300	2.331270
Os06t0550800	183.874000
Os05t0567400	34.745700
Os01t0558300	59.091200
Os08t0517300	18.960900
Os06t0105350	3.851200
Os04t0380500	8.449350
Os07t0437500	3.057920
Os05t0554450	4.971530
Os03t0429800	24.412100
Os11t0104050	41.215500
Os01t0160150	1.782490
Os11t0552600	0.684957
Os06t0707800	0.532737
Os09t0315700	3.603010
Os05t0213500	87.525400
Os08t0177000	4.852230
Os02t0295700	5.473290
Os06t0637500	3.090420
Os10t0407000	18.089500
Os06t0172200	24.552700
Os04t0602800	17.777300
Os06t0608000	6.940880
Os04t0376300	44.475200
Os12t0582600	0.252738
Os12t0215950	0.812642
Os01t0546800	11.077200
Os08t0109300	148.998000
Os06t0254300	95.609900
Os04t0677500	7.454030
Os12t0578700	0.118074
Os06t0715650	0.227702
Os07t0409100	52.621100
Os04t0624800	0.118351
Os06t0105900	11.556800
Os07t0109700	31.953400
Os12t0177500	20.127300
Os03t0171950	22.909200
Os09t0553200	115.295000
Os04t0377932	24.479000
Os02t0437800	22.756400
Os01t0122000	2.684910
Os12t0529900	6.927080
Os05t0188100	488.857000
Os02t0284550	1.477220
Os01t0813500	19.618400
Os03t0795800	67.412300
Os02t0462401	0.836800
Os04t0558400	20.680500
Os02t0110200	31.757800
Os01t0949750	10.025000
Os07t0123300	21.419300
Os03t0663600	21.091000
Os03t0119300	1.911150
Os12t0637700	2.366890
Os12t0540800	7.484610
Os03t0861200	1.204580
Os09t0280600	12.120200
Os11t0679900	0.121888
Os01t0884600	2.041450
Os01t0147300	0.235990
Os07t0208700	9.484760
Os09t0558000	2.790310
Os03t0794400	0.731972
Os02t0130300	12.175000
Os05t0370700	0.295234
Os07t0147500	3209.000000
Os07t0167300	2.829240
Os05t0270500	0.689941
Os11t0153100	3.658710
Os09t0381100	7.759610
Os04t0451200	14.722900
Os08t0175600	4.332840
Os05t0499800	1.805400
Os09t0252800	11.269500
Os01t0931100	103.884000
Os03t0160100	49.158700
Os04t0476100	22.617900
Os02t0743200	15.120700
Os09t0325800	0.753695
Os08t0139300	3.006510
Os03t0785100	29.483500
Os12t0628100	27.654900
Os05t0346500	17.820300
Os02t0690800	28.834100
Os03t0184300	0.652533
Os01t0775100	3.784130
Os10t0389300	0.218636
Os04t0478000	31.599100
Os05t0586400	0.083712
Os10t0509401	1.644890
Os04t0588000	2.138840
Os01t0337900	35.491000
Os01t0557100	6.207150
Os02t0617200	0.604397
Os08t0520400	2.043610
Os02t0187200	8.233770
Os07t0639900	2.221780
Os01t0286200	7.044260
Os02t0747500	0.319481
Os03t0666200	48.792200
Os09t0566100	2.679110
Os01t0748000	0.800015
Os01t0844900	0.118295
Os10t0391200	4.895820
Os03t0124200	2.061100
Os10t0546600	11.679500
Os01t0152700	124.548000
Os07t0204500	30.315100
Os05t0274900	38.143500
Os05t0253700	0.308941
Os02t0762300	4.822340
Os03t0206700	24.899300
Os03t0113750	23.073800
Os08t0393600	0.387916
Os11t0645600	2.295600
Os02t0585200	9.243550
Os08t0149100	0.218456
Os04t0162100	5.527540
Os02t0700300	1.257890
Os09t0297100	52.944200
Os02t0216000	0.309348
Os02t0190800	31.793900
Os04t0552700	0.226681
Os06t0728700	31.609200
Os06t0166400	75.941600
Os10t0471350	12.487700
Os01t0816000	0.683173
Os03t0837000	0.120105
Os03t0815200	125.483000
Os01t0607800	11.105500
Os03t0387850	10.639400
Os05t0553150	13.006400
Os01t0323100	0.115222
Os10t0330400	7.836480
Os02t0668500	73.165300
Os12t0197700	6.244670
Os02t0229501	102.835000
Os01t0548750	2.556110
Os06t0665000	10.376700
Os01t0927300	1.497810
Os06t0307500	7.063450
Os05t0105000	13.652700
Os01t0684900	5.628810
Os03t0342900	89.740800
Os05t0494000	19.200600
[truncated: 19,489 more rows]
