# Supplementary material for: Transcriptomic and metabolic flux analyses reveal shift of metabolic patterns during rice grain development
Source: BMC Syst Biol. 2018 Apr 24;12(Suppl 4):47. doi: 10.1186/s12918-018-0574-x (PMC5998905; doi:10.1186/s12918-018-0574-x)
Supplement: Supplementary file 3 — Metabolic flux distribution of primary metabolism in different tissues at booting and mature grain stages. (ZIP 3206 kb) [file 12918_2018_574_MOESM3_ESM.zip › Additionalfile3_iMATinput/original RNA-Seq data/3_4_Booting stage sheath.txt]

gffId	0.000000
Os12t0256900	0.358685
Os09t0328800	3.123590
Os03t0665000	0.999786
Os07t0240400	4.921740
Os02t0793700	29.559400
Os06t0705500	0.316293
Os07t0170800	1.733860
Os08t0183900	2.938060
Os01t0187000	1.759700
Os02t0245100	5.242230
Os07t0588200	2.187390
Os02t0466400	2.958760
Os09t0347500	35.531500
Os01t0771300	7.804490
Os03t0852101	9.972150
Os09t0252000	3.913100
Os07t0119000	1.171280
Os09t0284400	3.772970
Os10t0210500	5.090450
Os06t0563300	22.930600
Os08t0184300	23.632600
Os10t0476000	37.452700
Os02t0510100	44.413400
Os04t0534300	6.919690
Os07t0457550	0.764558
Os05t0496200	24.790900
Os10t0395000	1.109320
Os09t0402300	2.777760
Os04t0431000	79.969400
Os03t0116000	4.946320
Os02t0508500	1.996330
Os11t0461200	0.321328
Os03t0107600	11.748600
Os01t0104000	11.630700
Os04t0480050	0.320822
Os09t0423200	0.620859
Os06t0595700	0.660823
Os01t0304050	0.275043
Os01t0896700	267.869000
Os08t0518150	19.478400
Os06t0247850	54.350200
Os07t0170100	30.832300
Os07t0184800	61.235700
Os06t0658500	0.165340
Os08t0490000	2.777960
Os03t0410900	25.907200
Os05t0302300	16.405300
Os08t0116500	153.431000
Os05t0447700	59.366800
Os01t0797800	3.166530
Os05t0384800	10.820600
Os03t0123300	13.074500
Os05t0516600	377.349000
Os05t0172500	0.108117
Os02t0179225	0.715148
Os03t0130100	3.216060
Os03t0169600	7.136830
Os11t0217300	2.887920
Os09t0519100	1.531500
Os01t0838600	6.783410
Os10t0580900	4.109050
Os01t0966700	3.530200
Os05t0116750	0.521422
Os03t0185400	0.114380
Os03t0265900	120.452000
Os04t0537800	106.963000
Os12t0151000	0.341271
Os01t0379400	2.286970
Os10t0377400	13.295300
Os10t0494400	0.180130
Os04t0191500	32.426400
Os01t0725000	169.373000
Os08t0430200	37.806300
Os07t0134600	3.826120
Os02t0552100	0.269955
Os02t0745600	4.743680
Os06t0311300	1.163610
Os11t0103000	0.103668
Os11t0585900	15.070800
Os06t0352900	0.846550
Os09t0537600	8.104750
Os09t0248000	5.064400
Os03t0353000	3.799810
Os04t0206100	0.050312
Os02t0266900	0.455028
Os02t0828500	5.905110
Os02t0669500	80.059000
Os06t0283300	10.103900
Os02t0221900	0.997236
Os04t0323500	6.322570
Os05t0187000	26.516900
Os06t0218200	1.984550
Os10t0154566	0.567576
Os05t0562350	7.029470
Os05t0194900	7.466870
Os07t0632800	43.371900
Os11t0303800	10.382300
Os06t0143100	88.368500
Os08t0105800	4.548440
Os05t0389300	48.127200
Os03t0840900	25.215400
Os03t0821300	14.947200
Os09t0459500	11.546100
Os03t0136800	38.356400
Os05t0531100	2.802150
Os03t0280700	11.421800
Os04t0671200	88.940900
Os10t0533100	12.470100
Os12t0480100	12.263500
Os01t0109432	6.577350
Os08t0143400	4.754530
Os01t0960450	75.022300
Os11t0473350	10.564500
Os11t0154500	0.358012
Os02t0533200	18.089800
Os01t0833100	51.720000
Os09t0569450	5.604740
Os05t0565900	2.594820
Os10t0444400	14.583900
Os03t0301700	1.415800
Os06t0691600	20.083900
Os06t0569900	0.580417
Os02t0234300	60.611600
Os03t0582900	0.379088
Os02t0540700	152.268000
Os05t0584200	230.479000
Os12t0188700	195.449000
Os12t0180250	14.773300
Os07t0414000	0.447366
Os10t0491900	42.061600
Os03t0417800	110.172000
Os05t0439400	18.558500
Os10t0162400	0.443151
Os08t0516600	71.131100
Os01t0101850	0.067946
Os03t0247200	3.312460
Os11t0206700	19.322400
Os04t0625900	16.400700
Os05t0539500	26.394500
Os09t0535000	32.865300
Os07t0635700	2.269920
Os06t0215100	13.411300
Os07t0686600	66.943800
Os08t0527300	0.109317
Os10t0569400	27.903800
Os09t0541000	2.252050
Os07t0598100	0.783796
Os03t0846400	30.089000
Os06t0343600	2.935330
Os05t0113400	0.424917
Os10t0357800	1.176560
Os07t0618400	8.275900
Os03t0829200	32.142900
Os06t0141100	0.939117
Os02t0302200	43.711800
Os03t0740650	7.928700
Os11t0137150	1.635340
Os05t0205050	21.321200
Os03t0128000	0.173711
Os08t0189200	3.988330
Os02t0563800	3.643740
Os05t0180700	7.063820
Os08t0192950	1.222570
Os03t0268250	10.629300
Os09t0103150	0.766938
Os07t0115300	0.106000
Os03t0850300	5.197170
Os12t0187800	20.700600
Os10t0417800	21.565200
Os02t0596500	45.729000
Os01t0866600	65.799500
Os02t0257200	0.156199
Os06t0283200	4.706290
Os02t0700600	3.141680
Os01t0939000	0.225926
Os04t0453700	0.408784
Os01t0127450	2.165660
Os05t0196400	8.985110
Os04t0583000	1.613330
Os07t0493850	1.165460
Os05t0547700	6.784370
Os01t0265800	5.605450
Os09t0437100	2.347450
Os12t0596600	1.908340
Os10t0161625	3.028950
Os05t0592800	11.140500
Os10t0542550	12.029400
Os08t0527400	0.619030
Os03t0424500	186.621000
Os11t0440200	4.533970
Os02t0796700	12.502000
Os08t0189300	11.986600
Os04t0634800	296.456000
Os06t0227250	0.112271
Os06t0301500	8.334000
Os04t0534600	3.630480
Os09t0473650	13.449200
Os06t0662100	3.266880
Os10t0573100	19.594200
Os01t0518500	6.425570
Os02t0196300	9.670670
Os05t0354400	19.663300
Os03t0138700	110.641000
Os03t0826500	13.788300
Os10t0414500	1.699690
Os08t0135900	51.085600
Os07t0102150	14.304200
Os03t0698066	1.230500
Os01t0222500	13.857200
Os07t0680900	28.159200
Os12t0594000	13.313700
Os02t0718000	8.548240
Os12t0105950	16.583800
Os05t0421900	4.445770
Os06t0107100	0.820476
Os09t0449400	0.266978
Os06t0650700	58.860700
Os04t0458300	3.438180
Os04t0680550	1.693670
Os04t0405300	172.191000
Os01t0768333	106.451000
Os02t0261100	255.479000
Os03t0418800	35.942900
Os06t0694900	0.570272
Os11t0543600	1.312100
Os03t0790551	0.360741
Os05t0295900	1.131290
Os04t0309400	4.648730
Os10t0422401	3.081630
Os05t0491000	9.102950
Os11t0144900	0.868614
Os03t0788400	36.068800
Os05t0406100	14.403300
Os06t0707200	5.917660
Os10t0536500	87.287100
Os03t0302000	49.764200
Os08t0530000	42.972700
Os03t0434800	0.704886
Os01t0223700	1.501720
Os08t0416900	11.596500
Os06t0215900	0.267486
Os04t0669100	13.646300
Os10t0519600	3.377510
Os02t0626100	153.717000
Os06t0188800	1.643410
Os03t0346150	0.975303
Os11t0533400	1.868340
Os06t0714100	53.317300
Os01t0137875	1.354010
Os03t0781100	2.679860
Os12t0639700	6.899090
Os03t0411100	4.925340
Os04t0546100	1.923770
Os06t0355300	0.065923
Os05t0289400	17.874800
Os02t0683900	7.598100
Os03t0392400	25.899800
Os08t0566600	11.962400
Os04t0278000	33.078900
Os05t0464200	16.707700
Os03t0407000	80.164900
Os01t0873100	4.525570
Os08t0226600	0.077619
Os03t0808100	5.944800
Os04t0317300	0.888868
Os07t0411250	0.427940
Os05t0166450	2.925950
Os01t0309100	0.224295
Os03t0730000	1.362970
Os02t0528200	3.354650
Os10t0146901	43.212700
Os10t0135833	0.701931
Os07t0468900	1.050550
Os07t0108300	30.402100
Os02t0652600	8.248280
Os04t0572800	1.261650
Os05t0112800	4.836750
Os12t0617175	7.732630
Os12t0104300	16.193800
Os12t0141400	2.423290
Os03t0843500	5.986870
Os03t0345901	162.801000
Os01t0877300	4.996230
Os03t0243800	2.830760
Os01t0617800	12.752100
Os04t0662700	5.650020
Os01t0259900	1.796160
Os03t0133900	16.964000
Os04t0105200	0.514997
Os02t0435400	0.419641
Os06t0303800	12.957600
Os01t0555200	6.522820
Os02t0294700	13.516100
Os11t0524601	0.517017
Os09t0528700	1.624120
Os01t0956500	5.131050
Os06t0103800	16.404000
Os04t0544700	2.964390
Os09t0413100	10.754200
Os07t0231800	4.312800
Os05t0404400	6.497170
Os01t0516900	0.156246
Os10t0327000	0.085927
Os04t0513400	12.546800
Os09t0400600	79.684900
Os05t0317400	3.177640
Os10t0181600	10.393700
Os06t0232000	579.650000
Os03t0785401	9.011600
Os03t0385900	40.632300
Os01t0651150	0.761756
Os06t0693700	3.143640
Os11t0256200	2.877030
Os02t0762800	0.101523
Os04t0693000	34.915300
Os11t0687200	7.833770
Os05t0372200	57.557500
Os01t0852200	10.595200
Os03t0175200	25.450200
Os06t0146800	86.463300
Os03t0751000	64.859100
Os06t0199601	4.841530
Os02t0550100	42.449400
Os05t0395025	10.564300
Os01t0890600	0.822973
Os12t0580700	7.131420
Os05t0512050	0.581622
Os05t0389800	0.045597
Os12t0470000	0.481533
Os09t0274100	4.366860
Os07t0639600	21.934100
Os05t0206600	8.899530
Os02t0175600	135.249000
Os01t0631700	0.117576
Os02t0186500	6.331260
Os12t0572000	2.318260
Os05t0406800	0.375992
Os03t0324700	0.887994
Os01t0176200	3.809760
Os06t0561200	5.819150
Os06t0630850	0.292558
Os11t0527300	0.325988
Os01t0785600	0.225681
Os02t0742200	24.575700
Os11t0677425	0.120791
Os03t0298300	73.892500
Os03t0670700	1908.950000
Os01t0756600	0.520557
Os05t0105200	9.471300
Os04t0434300	9.329430
Os03t0319400	7.509940
Os02t0791300	0.335268
Os11t0635000	0.111349
Os10t0443200	1.020070
Os05t0543100	0.348837
Os02t0621800	13.949300
Os04t0118700	0.417905
Os01t0616400	10.754400
Os06t0149300	25.468600
Os04t0438500	33.826500
Os01t0935450	4.636070
Os12t0460400	0.308625
Os01t0609300	8.667220
Os03t0112700	23.794800
Os05t0127300	16.680800
Os02t0158350	0.333984
Os03t0258000	0.836162
Os04t0497900	11.584000
Os09t0511600	15.524400
Os05t0365600	0.735075
Os02t0586800	7.579480
Os03t0111300	19.602200
Os01t0896800	103.732000
Os09t0432900	1.198350
Os06t0489900	0.128233
Os12t0270900	0.148424
Os04t0619000	0.285662
Os07t0122400	16.147700
Os12t0284000	25.337200
Os02t0542200	3.926340
Os04t0494100	6.214220
Os01t0141900	9.931710
Os12t0163600	0.668730
Os11t0131700	14.771000
Os07t0631950	309.111000
Os06t0130900	123.035000
Os08t0360150	2.257450
Os06t0220800	18.275500
Os05t0177500	0.181009
Os08t0105901	13.993600
Os12t0100100	6.113280
Os03t0613100	1.608720
Os04t0331650	0.713839
Os08t0299200	7.620840
Os03t0760800	2.765940
Os04t0560300	3.245050
Os09t0279500	3.482530
Os01t0649100	131.254000
Os06t0137500	21.019900
Os03t0100800	0.046394
Os01t0221400	49.080400
Os05t0540300	3.816100
Os06t0150600	4.158530
Os06t0112700	0.626805
Os07t0499800	38.226100
Os04t0470100	127.963000
Os10t0545700	1.169490
Os04t0111900	3.749050
Os02t0541300	391.801000
Os03t0121250	1.273850
Os04t0403500	18.546600
Os12t0639150	29.825900
Os05t0541700	25.768900
Os09t0477700	0.215378
Os04t0636300	0.729680
Os01t0869500	5.126980
Os02t0534800	80.110500
Os05t0280350	20.258900
Os05t0173800	0.820362
Os04t0320200	6.679740
Os09t0508500	0.606517
Os07t0247100	1.635340
Os08t0535200	20.559700
Os03t0602300	5.918690
Os04t0637000	2.077240
Os01t0246500	4.956950
Os07t0690900	1.206120
Os07t0171200	2.639330
Os06t0349700	1.505220
Os05t0567300	1.167160
Os10t0343900	1.122430
Os01t0750100	28.207900
Os05t0349400	0.838686
Os01t0872700	45.952800
Os09t0411650	0.931032
Os12t0102800	0.036145
Os02t0307800	13.203500
Os04t0485200	35.879900
Os03t0138900	6.270090
Os04t0556550	0.763371
Os01t0155200	0.627518
Os03t0131100	8.072690
Os01t0207001	0.120974
Os01t0934300	14.436300
Os01t0826900	8.427860
Os08t0205400	546.817000
Os07t0654500	1.173590
Os03t0759250	7.850330
Os05t0141700	2.536920
Os02t0796600	4.742270
Os02t0111600	4.239200
Os03t0264400	25.620200
Os07t0446400	0.119625
Os04t0681500	0.129944
Os08t0476400	10.306500
Os06t0134000	132.477000
Os11t0169900	140.169000
Os01t0201700	0.567692
Os09t0541050	6.048760
Os04t0445700	2.203050
Os02t0739400	62.490300
Os12t0209100	4.814750
Os02t0732700	8.341060
Os02t0594232	0.099031
Os10t0411200	0.342640
Os11t0475200	3.381870
Os04t0254300	0.173804
Os02t0654000	0.176160
Os02t0304900	20.503800
Os09t0375000	2.243340
Os03t0124300	80.377500
Os01t0255100	0.382018
Os02t0255100	12.979800
Os01t0257100	2.807270
Os04t0605500	48.958800
Os01t0217800	7.525800
Os11t0250400	0.108777
Os01t0973500	1.978560
Os01t0936800	29.732900
Os03t0819400	2.577160
Os02t0574900	6.179340
Os07t0246600	6.053410
Os11t0130400	0.997426
Os08t0234200	11.155900
Os03t0640400	19.082000
Os02t0189000	46.610100
Os01t0588800	10.596600
Os08t0163200	2.694760
Os03t0261500	15.778000
Os01t0563500	0.414909
Os05t0494600	18.226000
Os01t0625300	10.077300
Os07t0523700	41.405700
Os01t0508500	7.356120
Os01t0779300	5.598130
Os06t0592500	1.247680
Os08t0564500	43.599400
Os08t0422200	4.678780
Os03t0224300	7.652480
Os05t0485500	0.444879
Os03t0347200	6.663810
Os05t0452800	1.755190
Os09t0530700	81.789900
Os09t0572700	364.449000
Os01t0147900	236.420000
Os02t0802650	0.308625
Os09t0434200	13.544400
Os03t0374551	2.043780
Os03t0339700	0.084978
Os08t0121925	42.006600
Os05t0125100	3.361660
Os03t0287400	0.334190
Os03t0125100	245.594000
Os02t0535801	5.108790
Os07t0618600	14.574600
Os12t0565200	2.378020
Os08t0541300	0.633028
Os09t0423300	2.031230
Os06t0167500	9.012160
Os05t0207400	8.013120
Os05t0357800	44.676400
Os05t0247800	2.360640
Os10t0578900	8.075720
Os02t0226200	0.700420
Os02t0317300	13.942700
Os08t0158600	4.054260
Os01t0871100	1.302820
Os05t0478700	1.392390
Os03t0107500	0.273766
Os01t0631500	1.110670
Os01t0197200	20.929500
Os12t0114100	71.139500
Os11t0204500	0.076004
Os07t0673900	68.915200
Os01t0225550	1.622170
Os05t0447620	0.696717
Os02t0554800	1.169970
Os02t0248440	0.348359
Os08t0494300	0.188481
Os08t0338900	2.170360
Os03t0645200	16.511500
Os12t0127100	0.277141
Os01t0627916	0.876803
Os12t0110300	24.959300
Os01t0672166	0.091755
Os01t0233400	2.324080
Os07t0463500	1.586690
Os05t0386800	4.664350
Os04t0488800	11.953900
Os06t0542350	1.345940
Os10t0437100	3.386560
Os02t0226600	0.062806
Os07t0185700	3.305680
Os05t0155450	16.704200
Os05t0319100	1.282280
Os01t0263300	1.644140
Os02t0804933	0.333537
Os04t0657900	8.253640
Os03t0766900	6.144320
Os03t0596800	5.773620
Os03t0217000	263.868000
Os02t0566450	9.331360
Os08t0114300	3.023420
Os03t0116800	23.629700
Os09t0454300	0.087944
Os12t0100500	16.725400
Os06t0210400	0.885357
Os02t0800100	94.346000
Os11t0296800	28.661700
Os02t0711100	6.059630
Os02t0110400	6.832960
Os01t0513850	8.437580
Os04t0613700	5.197810
Os01t0506100	2.092010
Os10t0529400	1.994900
Os04t0482900	40.662800
Os10t0205300	1.450620
Os12t0274750	94.084700
Os03t0111000	2.977510
Os02t0670700	0.321986
Os03t0792050	375.338000
Os03t0636300	1.127340
Os01t0978500	11.877000
Os11t0457300	0.288679
Os02t0776900	0.102379
Os03t0288000	10.840900
Os11t0101200	3.947960
Os03t0238800	26.928900
Os07t0270950	2.827770
Os12t0548800	6.007430
Os04t0613500	199.202000
Os11t0567800	0.073408
Os01t0552300	39.936500
Os10t0522400	16.738200
Os01t0810833	0.543749
Os03t0797800	1.611960
Os02t0159850	6.752380
Os06t0149166	0.382003
Os03t0154100	9.981560
Os07t0190900	2.740850
Os08t0127500	10.997700
Os10t0577600	2.545930
Os02t0701900	10.714300
Os04t0456200	1.758100
Os01t0718300	5.899480
Os03t0425100	4.371710
Os02t0689200	42.198500
Os08t0206600	2.373760
Os01t0247600	12.918000
Os11t0670900	9.041200
Os05t0583100	20.168500
Os02t0268600	1.955610
Os01t0736551	0.667104
Os06t0291800	0.690641
Os02t0220450	0.486341
Os03t0142500	13.783000
Os01t0239700	17.444200
Os08t0515900	0.415712
Os01t0835083	0.642886
Os01t0208800	4.591980
Os10t0362700	2.345160
Os05t0380400	8.036710
Os02t0598350	21.151300
Os01t0140100	0.181571
Os04t0632400	0.243495
Os12t0633700	0.484001
Os01t0222700	1.217730
Os01t0871300	8.134890
Os05t0519200	7.159000
Os07t0160400	23.044500
Os03t0302200	72.994900
Os06t0104300	0.073114
Os06t0276750	0.380616
Os10t0407100	0.672661
Os10t0386300	0.189897
Os03t0584050	5.418130
Os03t0588100	2.187950
Os10t0532100	3.441880
Os10t0111325	1.345060
Os06t0556300	0.090899
Os03t0807900	128.622000
Os02t0748800	1.152440
Os09t0413600	23.872800
Os05t0419000	13.364400
Os08t0203350	0.433013
Os06t0136100	14.850000
Os04t0457200	1.644140
Os08t0530300	7.214830
Os03t0247900	68.741000
Os03t0191900	193.458000
Os01t0601700	1.025920
Os11t0685100	0.084816
Os01t0132500	9.637760
Os04t0225100	3.780220
Os07t0572850	19.456200
Os03t0762900	0.411504
Os02t0584900	1.634320
Os07t0555400	0.719083
Os06t0247000	0.760435
Os06t0561501	0.249322
Os03t0211100	5.163430
Os02t0510600	2.928280
Os10t0509100	40.368100
Os06t0191300	25.991800
Os08t0450200	0.214407
Os01t0720500	2.451470
Os01t0203400	34.941400
Os02t0192500	0.305525
Os06t0134400	0.223854
Os05t0420750	0.059532
Os06t0565900	2.552770
Os02t0610500	34.352100
Os02t0805700	8.308070
Os05t0378900	19.816200
Os12t0169000	11.145000
Os01t0518550	7.475170
Os01t0323000	0.603123
Os01t0877500	12.068500
Os03t0844450	3.403150
Os01t0848700	5.152590
Os07t0580800	3.880890
Os03t0848300	3.763820
Os01t0693800	27.806800
Os03t0169700	18.042500
Os05t0279400	23.378200
Os06t0580100	121.827000
Os06t0175800	5.656920
Os09t0471100	3.511420
Os02t0138100	0.421764
Os04t0476600	2.209140
Os07t0438700	7.646170
Os05t0569900	0.820813
Os12t0291400	97.237500
Os01t0113700	2.064810
Os05t0495300	77.176300
Os02t0760300	359.182000
Os02t0738100	0.752320
Os05t0539700	123.684000
Os01t0907200	0.396580
Os01t0734800	2.499620
Os02t0471500	22.065200
Os02t0724600	11.894800
Os05t0584400	0.338447
Os12t0156000	0.232875
Os05t0465800	0.783235
Os09t0126250	0.293777
Os06t0148500	0.136755
Os05t0207350	19.350600
Os03t0211900	8.792310
Os01t0647000	6.690780
Os01t0615200	8.962590
Os08t0434700	6.169400
Os06t0232800	2.459550
Os05t0158500	6.684280
Os03t0667150	3.634880
Os03t0168700	0.315709
Os02t0519900	279.384000
Os01t0272800	31.382300
Os04t0682051	36.296100
Os12t0575200	36.728600
Os07t0523100	17.290200
Os03t0793800	2.182850
Os10t0468250	0.136118
Os08t0359900	1.180130
Os12t0566000	1.771180
Os10t0490900	0.540871
Os01t0303800	14.495800
Os08t0542800	6.145400
Os08t0520100	1.709850
Os07t0475400	4.496060
Os03t0639700	12.768400
Os12t0274700	50.965100
Os07t0625400	0.471004
Os11t0429200	1.167040
Os04t0226400	1.985550
Os01t0731800	2.206160
Os08t0235550	8.929460
Os02t0244650	35.488900
Os01t0661000	4.013270
Os04t0183500	0.933374
Os09t0249100	10.474800
Os01t0738000	16.833700
Os01t0756200	2.466930
Os01t0868301	3.931150
Os11t0183700	23.520600
Os04t0679000	1.096910
Os02t0276500	23.009300
Os05t0519300	6.539750
Os04t0270550	80.694400
Os08t0502600	0.826821
Os01t0795250	0.930610
Os08t0120500	90.723000
Os04t0607100	0.185512
Os10t0205400	14.366800
Os05t0145100	0.489957
Os03t0415500	0.178310
Os04t0127300	0.162219
Os06t0278000	76.715500
Os02t0115900	53.020400
Os12t0481100	8.959890
Os05t0193900	1.181390
Os05t0183100	57.064100
Os06t0116933	1.710820
Os05t0200500	9.074050
Os11t0151700	5.105450
Os01t0329400	30.932900
Os11t0546100	9.407580
Os10t0430600	0.578992
Os01t0799500	5.879430
Os04t0617200	5.809190
Os08t0410500	12.882700
Os02t0590850	0.625930
Os03t0418000	27.070100
Os07t0657200	17.640500
Os02t0200300	2.491620
Os01t0130500	1.612060
Os09t0474000	0.713405
Os07t0573900	794.995000
Os12t0192300	1.417830
Os07t0461800	0.560429
Os07t0496600	12.348800
Os02t0649800	16.742700
Os01t0973600	9.497650
Os06t0223700	87.144200
Os09t0416600	36.224700
Os11t0177750	5.057680
Os01t0612200	72.307200
Os10t0404900	0.105693
Os06t0539400	11.530900
Os06t0335101	2.166440
Os11t0149900	0.104633
Os06t0659500	19.914900
Os12t0145500	12.972000
Os10t0533200	27.592800
Os03t0734100	45.399900
Os01t0769200	0.801442
Os08t0172300	3.092660
Os04t0564500	2.381350
Os03t0785200	3.824830
Os06t0176200	8.306010
Os05t0110700	4.864490
Os01t0544325	4.040230
Os05t0582800	109.926000
Os03t0634000	100.211000
Os10t0474800	0.337275
Os01t0185200	51.296800
Os11t0506800	2.165650
Os04t0561700	2.856280
Os09t0458800	11.915100
Os09t0506150	2.657790
Os09t0567600	0.076322
Os08t0535400	69.939100
Os05t0165900	1.618310
Os03t0116300	25.647000
Os06t0612900	0.876416
Os02t0572400	18.448000
Os03t0810900	13.471300
Os07t0291750	0.321528
Os09t0268401	8.153360
Os06t0129300	8.639490
Os06t0188500	1.982010
Os02t0686450	18.415300
Os03t0304400	1.152870
Os01t0667100	17.376100
Os05t0460475	1.448530
Os08t0135100	9.493610
Os02t0644900	1.540340
Os05t0481800	1.216630
Os04t0391500	15.411900
Os04t0564700	19.054700
Os07t0530700	48.348200
Os03t0125900	17.512500
Os06t0299200	0.218591
Os01t0675933	5.201340
Os09t0439150	0.716369
Os03t0272900	72.428000
Os09t0339000	0.371708
Os02t0626600	0.758860
Os03t0152600	20.806400
Os03t0641250	0.475276
Os01t0316500	39.163900
Os01t0911900	4.814340
Os07t0492000	740.763000
Os06t0712550	0.829854
Os12t0583400	29.584700
Os04t0686300	22.252900
Os12t0290100	1.622900
Os11t0571900	15.922900
Os01t0369000	72.983100
Os04t0683500	1.032800
Os01t0971550	68.501000
Os04t0546500	0.261181
Os03t0215400	2.203270
Os08t0536000	34.045500
Os12t0138100	0.232584
Os09t0529400	2.864910
Os12t0124200	80.604600
Os07t0664500	0.742119
Os07t0571100	28.485200
Os08t0539300	7.925500
Os08t0532800	21.244300
Os10t0161700	0.203787
Os07t0597500	1.428470
Os01t0685100	1.569100
Os03t0321000	21.401700
Os07t0295000	2.990610
Os10t0493600	164.535000
Os02t0525900	6.847400
Os02t0279800	15.261600
Os01t0292700	0.606636
Os08t0543000	0.198138
Os10t0188000	4.053140
Os07t0507300	7.627270
Os08t0473900	1.356100
Os01t0161300	0.672992
Os03t0188200	4.270520
Os02t0101100	22.118000
Os05t0314100	75.474100
Os09t0420000	0.403387
Os02t0810450	9.954110
Os05t0245300	1.428470
Os02t0834700	6.992100
Os05t0101300	0.909749
Os06t0674100	4.507870
Os03t0764000	0.228251
Os10t0395400	0.564762
Os02t0121000	8.013150
Os07t0643100	3.864440
Os05t0317300	2.623090
Os09t0469300	7.665000
Os06t0143700	1.286620
Os09t0485050	6.665610
Os08t0243001	2.844360
Os11t0133850	1.452810
Os04t0449000	1.446350
Os06t0705100	4.230930
Os03t0858100	16.901500
Os05t0456962	0.793997
Os02t0557500	4.421230
Os05t0145600	11.966500
Os01t0667725	15.457200
Os01t0616100	18.082700
Os03t0760600	24.112000
Os02t0729200	0.845863
Os11t0544100	4.396790
Os10t0518100	17.136600
Os11t0707700	25.272200
Os05t0112200	0.875752
Os04t0480100	24.041300
Os03t0816700	2.445680
Os01t0175400	1.309920
Os03t0747600	11.234200
Os02t0789700	0.076711
Os12t0631100	37.546700
Os03t0299800	4.646260
Os02t0799400	3.577740
Os11t0559600	0.707358
Os06t0586300	2.107350
Os01t0914600	0.936965
Os09t0421133	4.814620
Os05t0581900	0.867628
Os02t0702500	5.362830
Os09t0482840	2.427970
Os01t0663800	72.327500
Os11t0538900	1.539260
Os11t0593100	0.112185
Os03t0204366	156.701000
Os01t0242600	168.893000
Os02t0223200	1.405440
Os04t0485800	19.244000
Os03t0255100	6.114580
Os06t0687700	13.803000
Os12t0182200	3.004320
Os08t0378300	0.732918
Os04t0584201	0.342337
Os11t0130200	15.023900
Os11t0586900	43.379800
Os12t0444500	1.490510
Os01t0227500	21.345000
Os05t0416400	0.221984
Os05t0548600	1.314640
Os01t0856900	9.356990
Os09t0416700	11.050700
Os05t0553000	31.357900
Os04t0622800	2.867240
Os02t0764500	9.779520
Os07t0230400	2.416040
Os01t0178100	1.489190
Os09t0365100	38.727000
Os11t0604600	21.801100
Os01t0907400	4.881090
Os11t0208500	0.089507
Os04t0658600	28.423200
Os03t0656800	10.308500
Os03t0855600	42.337000
Os01t0175500	4.515400
Os09t0112100	5.036200
Os02t0535000	33.864900
Os03t0344232	0.868975
Os01t0321800	11.965900
Os01t0198200	42.290600
Os01t0191200	6.890910
Os01t0680400	46.029800
Os12t0139300	1.216490
Os08t0120600	29.755200
Os07t0538300	0.914483
Os09t0480466	0.836687
Os02t0817600	9.037360
Os03t0740700	25.010300
Os03t0709000	28.249200
Os06t0166900	40.921800
Os06t0126000	25.954400
Os04t0662800	10.109100
Os10t0542266	36.172000
Os08t0178100	11.713700
Os02t0151350	0.172221
Os08t0263300	3.889030
Os05t0101200	47.677900
Os02t0139100	22.818800
Os01t0337700	0.684353
Os01t0949400	5.390190
Os01t0205100	12.104000
Os03t0196800	52.445900
Os06t0153900	12.668100
Os01t0223000	5.588400
Os07t0538200	2.159830
Os11t0655000	0.825720
Os12t0293000	0.143845
Os11t0128700	0.831989
Os01t0946700	8.790550
Os10t0562200	0.274403
Os02t0680400	17.313000
Os04t0659400	31.281400
Os06t0667000	0.133704
Os09t0507800	85.656500
Os01t0721900	41.353600
Os12t0256400	0.321733
Os01t0798100	4.456820
Os03t0558700	1.015480
Os03t0341600	1.133910
Os07t0181200	2.615780
Os04t0201900	2.078580
Os01t0844500	14.112300
Os05t0460000	35.674700
Os02t0111700	163.117000
Os01t0628900	1.076860
Os11t0482500	2.345960
Os10t0498200	5.514070
Os04t0209200	7.535850
Os01t0740400	0.352524
Os01t0929800	0.203661
Os07t0412400	13.492100
Os10t0548800	4.522800
Os01t0264400	0.210104
Os07t0123900	93.113800
Os03t0667500	1.112130
Os06t0148600	0.566714
Os04t0635500	147.793000
Os01t0934400	12.499600
Os03t0230300	49.026000
Os08t0565800	17.608600
Os06t0543500	10.885100
Os08t0205000	1.023170
Os04t0619200	0.398996
Os12t0618333	8.821420
Os06t0109300	0.856300
Os05t0588100	1.155170
Os03t0686500	9.906360
Os06t0287500	0.152495
Os07t0599000	9.445310
Os02t0718100	12.877400
Os04t0470700	7.649270
Os02t0824350	40.855500
Os12t0175500	18.236700
Os05t0471350	7.988780
Os02t0654700	48.183300
Os01t0197100	2.892080
Os02t0453300	3.565540
Os10t0156300	4.703920
Os08t0326400	101.740000
Os03t0441500	18.732900
Os11t0139700	190.514000
Os04t0504700	6.680940
Os06t0129700	6.666650
Os06t0299100	0.130292
Os01t0959100	51.033400
Os01t0142100	2.382030
Os06t0181300	0.305820
Os10t0394200	0.097186
Os06t0675900	0.087456
Os04t0457100	23.541500
Os01t0803900	0.099031
Os07t0212300	0.302690
Os03t0689544	1.815210
Os11t0610700	18.546700
Os09t0544000	3.573690
Os06t0264500	88.705100
Os03t0102000	24.991100
Os02t0640300	2.837330
Os01t0908600	0.310344
Os10t0497400	0.179784
Os02t0757800	2.583460
Os06t0155400	0.997844
Os11t0557400	1.323280
Os07t0208900	0.973056
Os07t0558200	0.656694
Os07t0185432	26.474800
Os02t0675700	0.212227
Os08t0485600	6.109500
Os05t0542500	46.454700
Os10t0424733	190.381000
Os11t0106100	3.691960
Os09t0431600	4.799540
Os04t0446750	2.273690
Os04t0577500	0.806668
Os08t0119500	3.062240
Os03t0431200	1.753100
Os01t0766200	34.705700
Os05t0566900	18.321300
Os11t0265400	23.540000
Os04t0394200	10.287200
Os01t0143100	5.447960
Os03t0594500	4.879620
Os06t0668250	16.874300
Os06t0116400	4.697570
Os04t0310500	53.379700
Os04t0394700	10.059200
Os06t0187500	0.878591
Os01t0590700	0.762074
Os06t0159600	52.564000
Os03t0343500	35.715300
Os08t0547100	0.918526
Os04t0457800	40.210900
Os05t0383000	26.084100
Os05t0340000	1.986000
Os06t0608100	0.158946
Os11t0598000	1.367550
Os02t0474700	6.774560
Os04t0284600	1.161070
Os01t0549500	3.195810
Os11t0602900	0.972018
Os03t0398600	60.763100
Os02t0462800	17.259900
Os07t0290200	138.395000
Os06t0667500	6.328940
Os03t0239000	2.406560
Os03t0651700	1.417830
Os05t0546400	3.991980
Os09t0498300	0.573418
Os03t0205400	0.978328
Os08t0198300	0.409116
Os08t0468100	3.744550
Os08t0420700	17.273300
Os04t0690900	6.009840
Os06t0538000	33.415700
Os10t0548300	2.325050
Os07t0133700	1.925190
Os07t0189800	27.523000
Os01t0188200	0.808028
Os06t0566500	1.589410
Os08t0515600	0.890748
Os07t0686900	0.038824
Os01t0116100	0.953247
Os03t0146200	274.029000
Os01t0210600	371.633000
Os03t0103900	1.722950
Os08t0457901	1.395300
Os10t0118200	17.903100
Os01t0301000	3.246160
Os08t0441400	9.991100
Os01t0890050	0.175256
Os02t0229000	97.127600
Os04t0685300	605.383000
Os07t0670300	5.639080
Os01t0764400	42.562800
Os05t0475300	67.784300
Os08t0517600	6.197590
Os07t0692900	0.708766
Os05t0574500	168.197000
Os11t0549900	115.333000
Os01t0958700	59.827600
Os02t0584200	0.760148
Os05t0270000	0.183230
Os03t0346700	10.336100
Os01t0215100	1.950610
Os06t0687800	12.813500
Os12t0168700	11.287300
Os04t0461400	0.628601
Os05t0495100	9.752740
Os04t0129350	0.910692
Os10t0488850	0.493816
Os03t0390200	40.935000
Os07t0570100	4.470210
Os10t0430800	14.455600
Os01t0778100	0.717160
Os07t0171100	8.869620
Os10t0111350	3.378010
Os06t0713900	16.891000
Os03t0333700	7.285500
Os11t0130900	0.324524
Os08t0444440	10.811600
Os02t0325800	0.184710
Os09t0515400	3.705660
Os02t0767150	5.166780
Os04t0447700	29.508700
Os05t0461300	73.314600
Os01t0149600	64.911800
Os01t0253100	12.410000
Os01t0269950	2.410280
Os08t0369200	0.496130
Os12t0548300	4.590280
Os07t0613833	23.910500
Os04t0234600	49.565800
Os11t0153450	0.220192
Os07t0131375	0.092276
Os07t0614700	3.157520
Os04t0167875	72.785900
Os02t0115700	143.772000
Os12t0603700	0.399423
Os04t0581100	28.956500
Os03t0693900	8.232920
Os01t0117050	2.434150
Os04t0618500	50.439300
Os08t0136100	0.759668
Os05t0506300	25.410500
Os03t0227000	43.778800
Os03t0737300	7.285580
Os01t0897000	13.586200
Os07t0573300	24.906600
Os01t0888800	64.528900
Os02t0711400	102.638000
Os01t0367100	7.359510
Os02t0828400	19.520800
Os10t0502400	8.132620
Os01t0939600	5.858290
Os12t0267500	0.963785
Os07t0580300	9.157700
Os06t0574700	0.402142
Os03t0298600	57.600500
Os01t0723400	106.272000
Os09t0425900	395.462000
Os07t0141500	0.965582
Os04t0312100	6.410050
Os02t0777400	0.697946
Os04t0429800	34.708300
Os03t0686800	0.351499
Os06t0554100	0.172419
Os07t0691800	23.732700
Os10t0519400	6.930360
Os02t0188000	17.252100
Os12t0498300	22.070800
Os06t0680900	9.105350
Os09t0491820	0.171558
Os03t0372700	21.880300
Os10t0137300	1.072650
Os05t0509500	12.502200
Os10t0498700	20.315200
Os04t0456900	0.183230
Os08t0200100	0.351112
Os03t0275500	106.354000
Os02t0331200	0.780104
Os07t0585100	45.166800
Os01t0760701	45.180400
Os03t0197100	52.796400
Os05t0149400	0.669365
Os02t0776900	0.456946
Os03t0764300	35.743200
Os08t0157800	1.665890
Os02t0662900	6.404950
Os01t0668600	2.606470
Os09t0555400	0.543883
Os05t0451300	30.809000
Os12t0634600	22.136500
Os05t0594500	0.321164
Os08t0358050	0.183460
Os06t0109100	0.777668
Os07t0299701	1.135420
Os05t0535500	5.860140
Os05t0353500	0.618935
Os02t0557800	35.591400
Os01t0126200	0.536942
Os07t0529600	329.619000
Os01t0382900	0.692429
Os03t0125700	32.802500
Os02t0259600	5.323390
Os01t0676900	0.520501
Os07t0106700	0.523115
Os11t0128000	6.788220
Os10t0534900	12.767300
Os07t0415200	4.148900
Os10t0172000	0.109495
Os06t0183900	27.415800
Os01t0104100	27.545700
Os08t0232100	1.440200
Os10t0571200	2.694350
Os03t0637600	0.926441
Os09t0442600	149.675000
Os03t0195200	14.002600
Os11t0242300	18.960200
Os12t0511400	2.514680
Os05t0362500	29.764800
Os02t0674750	43.358700
Os10t0480350	0.630580
Os07t0179000	0.606292
Os02t0280100	56.306900
Os06t0652000	7.763450
Os07t0159600	3.534340
Os10t0579800	2.417050
Os01t0111800	8.159160
Os01t0719150	3.266540
Os01t0641050	0.412244
Os08t0425200	32.288700
Os06t0636600	3.893120
Os05t0179950	23.725900
Os01t0966200	6.482230
Os01t0739700	0.419280
Os08t0454600	4.611480
Os01t0589200	2.223850
Os12t0123700	10.967000
Os01t0964000	26.945600
Os01t0298301	8.868090
Os05t0237800	0.114650
Os12t0621700	0.052683
Os08t0270500	3.415280
Os01t0954900	0.854194
Os03t0340500	36.523900
Os06t0542300	13.123300
Os09t0400000	28.342600
Os08t0529901	0.240294
Os04t0399300	0.538992
Os04t0490100	9.136650
Os12t0626100	7.354950
Os06t0133400	1194.870000
Os01t0837500	12.361000
Os07t0621201	0.583617
Os03t0849600	17.251000
Os05t0576600	103.407000
Os02t0555000	23.421500
Os08t0421500	1.950610
Os01t0817800	3.232570
Os07t0410100	22.174700
Os04t0119300	4.453280
Os12t0137000	0.333808
Os07t0158500	1.358650
Os03t0269700	0.185792
Os01t0841100	1.606310
Os06t0704400	9.747690
Os08t0191900	16.014100
Os02t0699150	1.008670
Os05t0430900	0.458774
Os07t0695200	16.791100
Os10t0142600	1.655170
Os10t0517050	0.271729
Os02t0100300	33.673000
Os09t0462550	0.357546
Os08t0440300	12.323900
Os02t0756200	0.329294
Os08t0412100	1.895100
Os04t0668000	1.206110
Os05t0357700	4.764190
Os10t0411750	0.590806
Os03t0793100	7.034400
Os04t0618400	2.440980
Os01t0543800	1.581180
Os05t0571700	26.589600
Os04t0129900	1.080930
Os04t0531400	7.678400
Os05t0178400	13.670500
Os01t0251100	12.484500
Os10t0540200	0.905011
Os10t0206500	5.659500
Os05t0121400	2.779330
Os01t0593100	0.651661
Os01t0254850	3.438370
Os07t0166500	1.927330
Os06t0320100	40.929600
Os07t0101800	0.146489
Os07t0605350	20.586300
Os08t0107900	2.604650
Os05t0116000	19.489500
Os06t0146700	0.321328
Os04t0381000	2.655070
Os02t0108400	32.761900
Os03t0266800	8.929260
Os11t0454000	20.711400
Os05t0588200	0.908421
Os02t0102400	4.944700
Os05t0380900	348.081000
Os03t0633400	13.471200
Os02t0610700	51.303000
Os02t0550600	29.249700
Os01t0957900	3.491150
Os01t0133500	1.219220
Os08t0416100	6.786040
Os06t0235850	0.302422
Os06t0611200	0.066252
Os03t0408401	0.220904
Os01t0283600	1.926520
Os08t0448900	1.157640
Os02t0461400	2.063410
Os12t0548200	46.430300
Os01t0953600	80.394600
Os10t0536000	72.746000
Os02t0110900	0.975316
Os02t0829600	2.681790
Os01t0643300	2.031160
Os04t0643000	19.825200
Os04t0508975	0.354877
Os09t0539901	2.043810
Os02t0221300	0.222297
Os01t0721000	13.476200
Os06t0677500	11.676000
Os02t0730000	4.619680
Os09t0100750	5.043230
Os03t0838500	1.847510
Os06t0609700	10.161300
Os03t0190000	21.140000
Os09t0480100	4.516960
Os04t0584550	0.277668
Os03t0307333	3.601350
Os07t0452700	1.204330
Os10t0504900	0.554649
Os01t0819500	612.540000
Os01t0836800	67.531000
Os07t0626800	1.205960
Os03t0821950	54.844900
Os01t0879100	40.289700
Os01t0150000	102.428000
Os10t0497700	16.467200
Os05t0399400	0.933711
Os11t0474450	0.051769
Os10t0456500	15.767000
Os02t0628200	0.103939
Os11t0579100	0.171399
Os08t0320200	0.038763
Os09t0452800	0.119331
Os01t0755550	4.299690
Os12t0193800	0.492017
Os03t0431500	5.336370
Os06t0119900	1.124770
Os11t0131600	0.164595
Os04t0585700	7.003060
Os08t0441600	2.681200
Os04t0445900	5.939140
Os03t0178066	1.880200
Os10t0154000	21.039300
Os07t0484300	32.155100
Os06t0367900	4.863450
Os03t0839200	0.161502
Os01t0679600	3.879180
Os09t0412700	71.976300
Os10t0177400	0.321733
Os03t0372600	5.259760
Os06t0472200	13.498000
Os11t0483600	20.651800
Os11t0161100	1.022630
Os06t0141166	27.742100
Os04t0399800	0.181185
Os07t0490300	9.219930
Os06t0487900	0.308980
Os04t0628100	69.074900
Os01t0169500	18.280100
Os02t0179600	0.674566
Os12t0121000	9.123470
Os11t0130600	3.049000
Os08t0404500	2.402250
Os02t0749200	0.975623
Os02t0692000	1.309100
Os08t0302100	0.752601
Os05t0595800	0.060069
Os07t0659900	14.018100
Os03t0767600	0.193065
Os03t0370900	5.654640
Os08t0546100	2.817600
Os01t0933500	3.329320
Os04t0307200	31.652700
Os02t0176100	6.672720
Os03t0559700	115.611000
Os09t0471900	4.149780
Os03t0666850	2.581610
Os08t0545300	221.193000
Os01t0198100	2.268210
Os11t0131500	0.176800
Os02t0211000	0.289676
Os08t0564300	28.207800
Os04t0556900	0.171609
Os01t0152900	107.914000
Os04t0497400	6.041780
Os01t0168400	26.045300
Os01t0688300	0.370642
Os03t0244800	1.643810
Os01t0560200	48.939700
Os09t0315800	10.064600
Os08t0236800	3.695280
Os03t0231600	8.552310
Os01t0933950	46.630200
Os07t0104500	1.297810
Os02t0511800	0.122534
Os04t0554300	0.325105
Os01t0947800	2.220000
Os03t0129400	23.538200
Os04t0394766	2.880140
Os03t0387500	0.256940
Os02t0667300	27.809000
Os01t0113200	3.516210
Os09t0499400	0.162129
Os02t0740400	3.202350
Os03t0563300	16.977900
Os02t0245800	3.520230
Os05t0155400	12.101800
Os10t0499500	0.256967
Os05t0333200	33.370200
Os01t0114100	0.652152
Os01t0218500	50.556100
Os02t0774100	36.867700
Os12t0141050	0.484273
Os10t0563350	2.904140
Os02t0674233	2.390450
Os01t0688600	22.120600
Os06t0166000	2.392700
Os10t0492600	3.737170
Os06t0179050	0.404958
Os03t0607700	38.368100
Os01t0699900	1.000180
Os11t0107700	0.085176
Os05t0161200	8.137860
Os04t0680300	8.839220
Os01t0933900	23.250400
Os03t0136900	54.679300
Os11t0429433	4.719080
Os01t0827200	11.813300
Os01t0287400	2.439060
Os09t0296700	2.638330
Os02t0332450	15.850400
Os01t0555800	0.278081
Os11t0549401	26.202900
Os04t0597866	0.137505
Os08t0406700	4.983460
Os03t0827500	32.636000
Os03t0808200	0.227160
Os02t0539600	15.340400
Os09t0530000	36.998000
Os08t0236700	0.414858
Os04t0538900	1.272120
Os05t0567200	0.094791
Os05t0140334	51.829400
Os07t0685600	1.322090
Os03t0284900	8.200890
Os03t0650700	4.207860
Os10t0422583	1.841680
Os08t0360000	1.288410
Os01t0508000	13.242000
Os09t0382500	88.477000
Os04t0107650	0.163765
Os12t0285600	0.475819
Os12t0223000	1.098910
Os03t0760900	2.019600
Os12t0510000	0.172969
Os01t0589300	23.647800
Os02t0719600	10.622900
Os02t0632500	14.516100
Os05t0313900	0.543554
Os01t0357800	1.842210
Os03t0243250	1.692300
Os02t0738350	0.855172
Os02t0691650	2.244900
Os01t0348600	104.485000
Os09t0516800	1.779980
Os08t0438801	0.838686
Os12t0405400	1.736070
Os03t0389100	25.079200
Os05t0543300	14.242300
Os02t0582600	29.373400
Os10t0150800	0.580621
Os04t0531100	80.098800
Os02t0215100	0.072750
Os11t0470600	4.328260
Os01t0239100	14.719400
Os02t0140200	1.193560
Os06t0560000	0.684194
Os10t0470900	18.842400
Os02t0250400	10.632000
Os06t0681400	720.167000
Os02t0717400	11.346400
Os03t0668900	4.359580
Os01t0705000	7.108310
Os05t0585800	0.071574
Os10t0504100	0.653944
Os01t0583100	427.516000
Os12t0506700	0.101720
Os10t0497700	13.822600
Os03t0838400	19.122300
Os03t0249400	11.763100
Os07t0608500	83.322700
Os04t0422000	2.147180
Os04t0249900	2.139700
Os10t0371200	0.791371
Os10t0369750	40.759300
Os01t0750300	0.512150
Os01t0836600	0.730740
Os10t0544500	32.497700
Os06t0297500	1.895090
Os01t0563000	194.793000
Os01t0917300	0.927066
Os03t0776400	1.543740
Os02t0138200	6.382480
Os01t0921800	18.390400
Os02t0719700	7.026440
Os07t0166800	103.122000
Os04t0306800	28.026300
Os01t0827300	0.568398
Os02t0328550	3.615070
Os01t0946600	7.375250
Os04t0293300	12.316900
Os05t0251500	67.539600
Os07t0616600	24.429900
Os11t0434000	1.794360
Os01t0386600	2.978770
Os02t0655700	33.506300
Os01t0886300	28.819100
Os06t0695800	3.433270
Os08t0522500	12.391500
Os06t0644500	7.222440
Os06t0296700	0.391262
Os04t0551600	8.502500
Os03t0812200	32.678500
Os03t0410300	2.934490
Os03t0720800	9.456560
Os02t0273100	10.039200
Os07t0556200	179.741000
Os03t0105401	0.038491
Os04t0676800	7.709280
Os08t0343300	44.409800
Os02t0435000	9.410530
Os02t0177633	96.977000
Os04t0566600	0.872368
Os01t0748950	0.754704
Os11t0620000	9.314050
Os06t0140700	1.000410
Os04t0650000	290.937000
Os12t0104400	0.736815
Os01t0616500	14.359300
Os12t0239900	1.326560
Os09t0509200	78.570700
Os04t0459700	2.210960
Os02t0285700	0.037722
Os09t0407200	18.923800
Os03t0836400	0.175315
Os03t0782950	0.895055
Os02t0237801	0.041837
Os07t0693600	11.265100
Os04t0388500	29.269900
Os06t0691100	7.838570
Os01t0227300	83.780500
Os09t0555600	0.316785
Os09t0510000	24.508700
Os01t0763700	19.123400
Os03t0841700	9.786290
Os01t0314300	41.485400
Os01t0357400	0.110072
Os04t0624600	6.875620
Os11t0226800	0.715482
Os09t0245500	16.798900
Os01t0618700	0.967176
Os03t0196900	6.300870
Os03t0309200	33.814900
Os09t0438000	1.909440
Os05t0404200	49.043700
Os02t0705100	5.216620
Os04t0456700	193.241000
Os03t0197200	5.797850
Os07t0609000	21.973800
Os03t0158700	0.212033
Os05t0585400	0.145759
Os12t0511000	5.617980
Os11t0441550	3.944800
Os10t0415900	7.363220
Os02t0735800	1.585230
Os01t0960600	0.707324
Os01t0200700	3484.780000
Os12t0103000	8.781240
Os01t0173900	9.447450
Os06t0617800	34.847400
Os03t0337850	399.227000
Os08t0126700	19.730300
Os07t0147550	24.971600
Os01t0337160	1.454810
Os07t0631200	1.035470
Os03t0759500	0.629313
Os02t0631100	0.826380
Os03t0738600	2.215120
Os03t0699300	4.522640
Os08t0478466	0.131464
Os06t0549900	1.670410
Os01t0644900	0.246217
Os10t0523100	16.100600
Os08t0139700	0.384826
Os03t0101100	11.709500
Os04t0542200	12.184400
Os07t0160300	0.547423
Os07t0665100	10.121200
Os07t0213400	26.221500
Os01t0801800	1.116580
Os05t0595400	13.980500
Os08t0446301	0.199048
Os01t0910500	79.003000
Os01t0111400	2.464300
Os06t0241100	0.295889
Os04t0682500	2.280590
Os04t0681625	0.071132
Os01t0807000	0.139181
Os03t0842501	9.196370
Os03t0735400	0.500040
Os03t0358000	9.478800
Os01t0813700	0.382888
Os04t0605200	5.388480
Os01t0954400	24.179100
Os10t0475000	0.078865
Os01t0612900	35.346100
Os05t0461000	42.691700
Os08t0506100	0.019808
Os08t0163300	1.099770
Os02t0663800	0.423251
Os05t0507300	14.116200
Os03t0800900	0.443189
Os01t0837800	47.386100
Os11t0626700	0.074687
Os07t0244350	2.453320
Os06t0690700	5.165640
Os03t0598100	3.337550
Os02t0517300	59.822400
Os04t0436300	0.601678
Os07t0529700	0.694127
Os03t0704100	8.997630
Os06t0711000	9.378690
Os04t0677800	1.026410
Os07t0581700	0.160841
Os06t0526700	2.876140
Os05t0423400	0.363722
Os02t0297200	1.178630
Os02t0649300	745.691000
Os07t0299800	0.804873
Os12t0130900	1.557640
Os01t0810700	0.163238
Os12t0405300	2.403820
Os02t0438601	0.597348
Os02t0180500	3.624340
Os01t0674500	53.837700
Os09t0363900	0.810196
Os03t0113100	11.894500
Os01t0703000	2.083520
Os03t0795100	30.247200
Os06t0604500	1.589200
Os05t0529700	30.754200
Os02t0804300	24.069700
Os06t0523100	9.138740
Os09t0246700	0.547499
Os02t0799000	27.057400
Os03t0114000	0.155818
Os03t0173900	0.072678
Os09t0392000	31.086400
Os05t0195101	221.995000
Os02t0663900	0.568139
Os07t0650100	3.163280
Os11t0125900	1.851660
Os09t0282100	4.084020
Os01t0815700	26.910400
Os03t0624000	0.286253
Os09t0447000	4.989720
Os10t0521100	4.286290
Os01t0905800	341.392000
Os01t0712501	0.422187
Os05t0499400	0.616135
Os07t0679300	47.024900
Os07t0231500	9.458390
Os08t0470000	0.290648
Os01t0923000	46.477200
Os02t0551100	94.746300
Os04t0143566	0.201754
Os01t0179400	2.996710
Os12t0485800	0.774892
Os11t0276300	13.763600
Os02t0817200	18.741800
Os12t0266000	2.071330
Os05t0399100	128.252000
Os08t0553200	0.124624
Os02t0832800	22.533100
Os03t0718100	29.451800
Os11t0136500	0.330411
Os07t0688800	6.735020
Os02t0165500	0.289825
Os06t0186650	44.699100
Os02t0514150	0.544318
Os03t0366200	17.394100
Os07t0300900	1.837980
Os03t0134550	0.460295
Os06t0141700	0.675772
Os09t0571500	4.755900
Os02t0592500	21.314600
Os10t0472400	0.866535
Os08t0331800	1.721850
Os12t0620600	0.551698
Os04t0676700	9.101020
Os01t0119000	3.353720
Os11t0109700	0.265270
Os04t0641700	57.450900
Os02t0327000	45.051400
Os10t0159600	0.120513
Os01t0925700	10.902600
Os01t0144800	2.017330
Os04t0587300	3.006850
Os02t0572500	33.666400
Os02t0817700	629.237000
Os08t0124533	0.231750
Os03t0334300	45.726400
Os02t0759700	93.793800
Os10t0560000	23.464800
Os02t0833300	38.863600
Os09t0370500	3.453480
Os03t0201400	3.254330
Os07t0695900	2.267290
Os10t0555700	0.563908
Os07t0295400	2.686370
Os08t0168000	16.064200
Os04t0247700	0.242137
Os03t0388300	0.036856
Os10t0476700	5.735440
Os02t0825033	2.808710
Os05t0135400	3.389910
Os05t0494500	27.111600
Os01t0820800	1.349840
Os02t0321000	0.253892
Os03t0192750	29.427600
Os03t0570800	0.290401
Os09t0309100	2.898650
Os05t0331900	0.044084
Os08t0456000	0.124730
Os02t0481000	21.504300
Os12t0297500	19.654500
Os02t0163533	5.225880
Os11t0555300	0.250664
Os02t0122500	45.453800
Os12t0189400	82.254000
Os06t0610000	2.672190
Os01t0513100	10.819000
Os12t0502500	11.424800
Os02t0103900	4.465480
Os01t0209400	16.390500
Os01t0276500	7.011530
Os09t0258600	201.176000
Os08t0435900	34.848600
Os06t0608300	10.658900
Os04t0458000	4.387230
Os03t0101600	85.411900
Os01t0196600	10.054300
Os04t0118450	76.992300
Os03t0195300	12.810200
Os12t0578500	15.092600
Os07t0602200	34.029500
Os12t0545900	3.014150
Os08t0213400	1.483600
Os03t0293000	9.761190
Os03t0180400	115.199000
Os11t0110100	18.602100
Os12t0623500	121.061000
Os06t0251200	0.711649
Os01t0558500	17.362800
Os05t0414300	8.834950
Os02t0655100	4.647760
Os01t0935400	4.646220
Os01t0766400	0.186742
Os10t0575100	25.885100
Os05t0545600	3.167940
Os12t0631600	0.487411
Os03t0758500	1.079530
Os03t0344700	22.054800
Os01t0375000	22.151200
Os07t0623200	6.731340
Os03t0339150	2.693430
Os11t0664000	0.089837
Os05t0238400	0.136755
Os09t0472900	13.528100
Os01t0945666	0.189312
Os12t0556900	0.410264
Os11t0631800	2.534710
Os01t0718300	7.974130
Os04t0103351	94.274500
Os05t0580500	0.062199
Os04t0449950	287.497000
Os04t0461700	0.853609
Os01t0869800	221.922000
Os12t0617900	11.835000
Os01t0754700	0.499014
Os01t0215700	0.099503
Os12t0131100	41.266800
Os07t0524400	3.242940
Os11t0222100	4.093740
Os03t0328600	1.138370
Os06t0309000	7.718950
Os03t0846900	1.811850
Os03t0675700	20.351600
Os01t0739200	23.007000
Os08t0374100	9.638720
Os10t0390500	13.657600
Os08t0414600	5.433570
Os01t0107900	55.035400
Os12t0114400	0.171927
Os04t0530300	37.409400
Os08t0476700	5.890230
Os06t0253100	1.163240
Os02t0223300	9.544580
Os01t0708500	62.647200
Os04t0555800	0.526747
Os07t0242400	0.070606
Os02t0559925	1.961870
Os12t0468600	31.971400
Os10t0462900	7.977850
Os03t0708200	2.036150
Os11t0229600	0.349034
Os04t0584600	192.261000
Os07t0565600	14.947800
Os01t0826800	1.740910
Os04t0390800	0.144891
Os04t0691600	8.184860
Os01t0828900	10.876900
Os07t0556000	0.240035
Os12t0597400	0.866609
Os12t0180500	0.295114
Os02t0188500	0.646925
Os09t0467700	39.355100
Os04t0561500	2.036920
Os03t0773800	38.771100
Os07t0524300	0.735549
Os05t0365500	0.450507
Os05t0120200	13.659700
Os12t0441600	2.412620
Os06t0168901	0.484657
Os01t0589500	71.334000
Os01t0500100	3.013470
Os05t0115900	16.430700
Os08t0238700	0.808534
Os06t0523400	0.984966
Os08t0447500	6.246450
Os02t0467200	2.821480
Os07t0173501	91.538900
Os02t0774800	0.208974
Os01t0889900	12.852400
Os04t0418100	0.310593
Os06t0695500	1.425050
Os03t0251000	1.257010
Os04t0486900	9.037010
Os06t0715600	15.356300
Os12t0124300	0.481132
Os06t0550800	108.359000
Os05t0567400	17.655200
Os01t0627701	0.155404
Os02t0489525	4.033890
Os01t0558300	63.307500
Os08t0517300	28.241700
Os06t0105350	1.522710
Os04t0380500	7.861360
Os05t0554450	5.211320
Os03t0429800	28.921700
Os11t0104050	56.480900
Os01t0160150	3.047220
Os11t0552600	1.055510
Os09t0315700	3.995390
Os05t0213500	83.236500
Os08t0177000	19.710100
Os06t0637500	63.015500
Os10t0407000	24.775000
Os07t0150901	1.696140
Os06t0172200	35.624900
Os04t0602800	34.973000
Os06t0608000	0.994446
Os04t0376300	32.925900
Os12t0582600	0.292100
Os12t0215950	0.516562
Os01t0546800	16.177500
Os08t0109300	44.079400
Os06t0254300	11.181600
Os04t0677500	23.174900
Os08t0400200	2.878490
Os09t0416500	4.336050
Os07t0409100	69.198700
Os04t0624800	0.136783
Os06t0105900	13.420800
Os07t0109700	29.572500
Os12t0177500	8.591350
Os03t0171950	48.589200
Os09t0553200	28.942300
Os04t0377932	31.070000
Os02t0437800	19.473500
Os01t0122000	0.221647
Os12t0529900	2.167760
Os04t0350000	2.303240
Os05t0188100	887.327000
Os02t0284550	1.967180
Os01t0813500	23.999700
Os03t0795800	170.655000
Os01t0851100	6.242630
Os06t0199500	2.191370
Os02t0462401	0.346024
Os04t0558400	19.438300
Os01t0949750	15.752800
Os02t0322400	0.129944
Os07t0123300	6.571540
Os03t0663600	18.406100
Os03t0119300	9.203290
Os12t0637700	18.159200
Os12t0540800	8.046210
Os03t0861200	1.624210
Os09t0280600	11.653000
Os01t0884600	1.860280
Os01t0147300	0.681859
Os09t0491532	0.912856
Os07t0208700	13.310900
Os02t0130300	16.513100
Os05t0338933	1.713270
Os05t0370700	5.118200
Os07t0147500	872.782000
Os05t0270500	0.398696
Os11t0153100	3.699960
Os04t0451200	20.364500
Os05t0499800	5.499780
Os03t0133800	2.830120
Os09t0252800	10.983400
Os01t0931100	85.142100
Os08t0538100	0.406084
Os03t0160100	71.766000
Os04t0476100	95.960100
Os02t0743200	44.379000
Os09t0325800	5.807180
Os08t0139300	5.613050
Os03t0785100	49.278200
Os12t0628100	9.219790
Os05t0346500	8.293500
Os02t0690800	27.340500
Os03t0184300	6.485780
[truncated: 20,627 more rows]
