# Supplementary material for: Transcriptomic and metabolic flux analyses reveal shift of metabolic patterns during rice grain development
Source: BMC Syst Biol. 2018 Apr 24;12(Suppl 4):47. doi: 10.1186/s12918-018-0574-x (PMC5998905; doi:10.1186/s12918-018-0574-x)
Supplement: Supplementary file 3 — Metabolic flux distribution of primary metabolism in different tissues at booting and mature grain stages. (ZIP 3206 kb) [file 12918_2018_574_MOESM3_ESM.zip › Additionalfile3_iMATinput/original RNA-Seq data/3_5_Booting stage stamen.txt]

gffId	0.000000
Os12t0256900	0.090125
Os09t0328800	6.105790
Os03t0665000	2.344640
Os07t0240400	2.120000
Os02t0793700	39.972000
Os07t0170800	0.774507
Os01t0727400	6.000850
Os01t0187000	5.713950
Os02t0245100	0.465828
Os01t0765500	4.415360
Os02t0466400	1.486870
Os09t0347500	57.341100
Os01t0771300	1.176600
Os09t0252000	14.401800
Os07t0119000	13.565200
Os09t0284400	11.534200
Os10t0210500	3.434910
Os06t0563300	46.485800
Os08t0184300	18.990500
Os10t0476000	16.717600
Os03t0600800	1.091410
Os02t0510100	31.060800
Os04t0534300	10.358100
Os07t0457550	2.222950
Os10t0395000	0.247763
Os09t0402300	7.497240
Os04t0431000	28.356900
Os03t0116000	5.523740
Os11t0461200	0.161478
Os03t0107600	3.794110
Os01t0104000	5.002850
Os09t0423200	0.288001
Os06t0595700	0.664168
Os01t0896700	172.272000
Os08t0518150	18.261900
Os06t0247850	38.017800
Os07t0170100	2.183860
Os12t0149750	0.299654
Os07t0184800	20.310100
Os06t0658500	21.954200
Os08t0490000	1.553890
Os04t0329300	276.324000
Os03t0410900	9.622880
Os05t0302300	29.577900
Os08t0116500	81.394900
Os05t0447700	36.411200
Os08t0170800	1.728290
Os01t0797800	3.712990
Os05t0384800	13.584900
Os06t0176100	0.068577
Os03t0123300	4.962640
Os05t0516600	97.314800
Os05t0172500	1.086650
Os02t0179225	0.065343
Os03t0130100	0.170123
Os03t0169600	19.744000
Os01t0838600	0.946910
Os08t0487700	0.362854
Os10t0580900	0.789219
Os12t0181200	0.058544
Os05t0116750	0.142926
Os07t0173601	0.445774
Os03t0265900	25.676600
Os04t0537800	21.186700
Os12t0151000	0.114333
Os03t0102500	9.427480
Os10t0377400	2.139010
Os10t0494400	0.470403
Os01t0725000	14.531900
Os08t0552666	1.543470
Os08t0430200	32.676100
Os07t0134600	0.058265
Os02t0552100	0.847063
Os01t0239150	3.608960
Os02t0745600	5.707010
Os06t0311300	0.741555
Os04t0691433	2.354980
Os11t0103000	0.104193
Os11t0585900	2.269130
Os09t0537600	11.499900
Os02t0133200	374.102000
Os03t0353000	0.954761
Os04t0206100	0.050567
Os02t0266900	0.114333
Os06t0343200	1.031970
Os02t0828500	3.149190
Os02t0669500	8.402000
Os07t0136400	0.398901
Os03t0284650	0.176203
Os04t0323500	0.133781
Os05t0187000	42.276700
Os05t0562350	1.103910
Os07t0632800	59.840700
Os07t0688700	1.936950
Os11t0303800	0.160721
Os06t0143100	104.261000
Os08t0105800	0.076191
Os05t0389300	21.142200
Os05t0368633	0.453982
Os03t0840900	170.885000
Os03t0821300	3.590790
Os01t0207700	0.263445
Os07t0619600	0.518996
Os09t0459500	1.263610
Os03t0136800	15.865100
Os05t0531100	5.914300
Os01t0591300	0.245435
Os03t0280700	5.717980
Os04t0671200	14.976300
Os04t0643500	2.323520
Os10t0167700	2.008780
Os12t0480100	0.410854
Os08t0143400	0.292363
Os01t0960450	5.462230
Os11t0473350	7.831480
Os01t0833100	33.549500
Os09t0569450	5.924550
Os10t0444400	17.030300
Os03t0301700	1.841490
Os06t0569900	9.138300
Os02t0234300	42.162200
Os02t0540700	1.927160
Os02t0736800	0.776265
Os05t0584200	23.409600
Os12t0188700	13.937500
Os02t0826533	0.246308
Os12t0180250	2.178020
Os10t0491900	31.796200
Os03t0417800	272.029000
Os05t0439400	1.865240
Os10t0162400	1.039250
Os08t0516600	39.075900
Os03t0120350	3.635260
Os03t0247200	1.792660
Os11t0206700	9.808200
Os04t0625900	38.324300
Os05t0539500	9.776080
Os09t0315050	22.081500
Os09t0535000	33.008400
Os07t0635700	36.820200
Os06t0215100	1.358360
Os02t0759500	0.767345
Os07t0686600	0.476057
Os07t0598100	0.678483
Os11t0507300	0.074642
Os01t0559600	20.679400
Os06t0343600	3.557590
Os05t0569750	0.038692
Os10t0460800	0.374211
Os10t0357800	3.318380
Os03t0829200	0.282021
Os07t0579100	8.030960
Os02t0302200	22.836500
Os03t0740650	5.663650
Os05t0205050	1.725920
Os03t0128000	1.011670
Os03t0578900	0.311254
Os08t0189200	0.222696
Os02t0299600	9.235290
Os09t0541700	3.339470
Os12t0230200	339.475000
Os02t0563800	4.293670
Os05t0180700	20.115500
Os05t0152366	0.202714
Os03t0268250	2.841190
Os09t0103150	0.110117
Os03t0323600	1.605340
Os07t0115300	2.539590
Os03t0850300	4.558590
Os12t0187800	0.223714
Os10t0417800	2.457920
Os02t0596500	27.992400
Os01t0866600	44.413400
Os11t0202200	0.293036
Os06t0283200	2.748580
Os10t0474700	0.792262
Os03t0712100	0.642159
Os01t0127450	1.257180
Os04t0583000	0.448007
Os07t0493850	2.856730
Os02t0630250	6.950610
Os01t0800266	1.808820
Os05t0547700	4.626210
Os01t0265800	3.015500
Os12t0596600	2.353550
Os10t0161625	1.014760
Os02t0651500	16.216000
Os01t0544450	1.702030
Os05t0592800	4.436340
Os10t0542550	3.388560
Os08t0527400	0.835314
Os03t0424500	84.319700
Os04t0132500	0.162609
Os02t0796700	6.968540
Os04t0634800	56.326200
Os06t0301500	3.177180
Os11t0115100	3.493220
Os09t0473650	39.070800
Os10t0573100	37.343400
Os01t0518500	9.509370
Os12t0554300	0.447131
Os02t0196300	13.645400
Os02t0725300	4.633330
Os02t0273900	3.872790
Os05t0354400	4.245890
Os03t0138700	0.220784
Os03t0826500	32.660100
Os10t0414500	0.640612
Os04t0596500	13.206700
Os08t0135900	51.758300
Os03t0137250	164.787000
Os03t0698066	1.319180
Os01t0222500	192.323000
Os02t0581400	0.334959
Os07t0680900	32.703000
Os12t0594000	0.074340
Os02t0718000	8.359310
Os12t0105950	9.583290
Os05t0421900	3.655120
Os06t0107100	2.833340
Os09t0449400	0.804989
Os04t0458300	0.414670
Os04t0680550	1.323970
Os04t0405300	1.764140
Os02t0319300	10.549000
Os02t0261100	55.022500
Os03t0418800	84.580300
Os08t0509400	0.092920
Os06t0694900	0.286580
Os05t0295900	1.395440
Os04t0309400	32.945200
Os10t0422401	1.179240
Os04t0430200	0.547715
Os05t0491000	1.707320
Os11t0472600	0.525006
Os11t0144900	0.109126
Os09t0533300	23.431400
Os03t0788400	23.657300
Os05t0406100	0.647624
Os06t0707200	5.887560
Os01t0119000	8.771310
Os04t0609525	0.540915
Os03t0302000	7.677920
Os08t0530000	9.321540
Os03t0434800	2.550440
Os08t0416900	7.604170
Os05t0438201	0.060249
Os04t0669100	21.852800
Os10t0519600	23.497400
Os02t0626100	13.866300
Os01t0919700	1.292170
Os06t0188800	0.631816
Os11t0533400	0.268257
Os06t0714100	250.618000
Os03t0781100	0.394160
Os12t0639700	7.042360
Os01t0567533	1.692590
Os03t0411100	2.490850
Os04t0546100	0.686948
Os05t0289400	11.628700
Os02t0683900	47.375000
Os03t0392400	14.436900
Os12t0486700	5.230030
Os08t0566600	7.650960
Os04t0278000	8.736280
Os03t0407000	15.364200
Os01t0873100	5.306560
Os01t0865800	0.135046
Os03t0808100	0.398149
Os02t0103100	18.245700
Os04t0469700	0.668654
Os04t0317300	0.992631
Os07t0467850	0.099448
Os05t0166450	0.980254
Os01t0309100	0.225431
Os03t0730000	0.494101
Os02t0528200	830.535000
Os10t0146901	1.817520
Os07t0468900	0.588704
Os02t0652600	13.000300
Os04t0572800	9.298940
Os05t0112800	2.056680
Os01t0616366	0.132453
Os03t0598002	2.233090
Os12t0104300	4.529220
Os12t0141400	0.649481
Os03t0407100	1.273020
Os08t0566700	1.979770
Os02t0755400	0.451123
Os01t0297700	4.864490
Os03t0345901	7.720980
Os12t0505800	0.355203
Os01t0877300	3.698510
Os03t0243800	10.413100
Os01t0617800	3.862550
Os04t0662700	8.041800
Os10t0514600	9.215400
Os06t0613400	0.067289
Os05t0474500	7.138670
Os01t0259900	3.610500
Os03t0133900	30.402000
Os02t0435400	1.811070
Os01t0555200	2.233310
Os02t0294700	10.787900
Os09t0528700	0.102021
Os01t0956500	10.282700
Os12t0271600	36.863800
Os09t0246300	0.494362
Os04t0544700	5.676950
Os09t0413100	3.367450
Os07t0231800	0.635165
Os05t0404400	1.401250
Os07t0176400	2.599890
Os01t0516900	0.252625
Os10t0104750	1.778040
Os04t0513400	0.189985
Os04t0444300	0.171414
Os09t0400600	1.751070
Os05t0317400	4.121000
Os10t0181600	0.579626
Os06t0232000	66.128500
Os03t0785401	20.090100
Os03t0385900	18.121700
Os06t0693700	0.531219
Os12t0502600	0.401859
Os11t0256200	4.096430
Os04t0693000	15.364700
Os03t0108700	13.473300
Os05t0372200	17.790100
Os01t0742000	1.459650
Os01t0852200	4.308720
Os03t0175200	10.391500
Os04t0649700	0.549565
Os06t0146800	0.371372
Os03t0751000	33.429500
Os06t0199601	16.826300
Os02t0550100	163.733000
Os05t0395025	1.967470
Os01t0890600	0.827140
Os12t0580700	6.737480
Os06t0296100	0.060899
Os12t0443600	2.106500
Os05t0389800	0.549938
Os09t0274100	0.626996
Os07t0639600	7.615850
Os02t0175600	86.927500
Os12t0572000	1.299520
Os07t0181750	1.737640
Os03t0324700	22.758500
Os06t0561200	9.809860
Os06t0630850	2.058270
Os11t0527300	4.750730
Os01t0785600	5.443760
Os02t0742200	19.508400
Os10t0436950	12.321500
Os11t0677425	0.084982
Os01t0768600	1.202100
Os03t0298300	4.995240
Os03t0670700	405.775000
Os01t0756600	2.511320
Os05t0105200	4.622460
Os04t0434300	4.054770
Os03t0319400	7.078470
Os02t0791300	0.112322
Os10t0443200	1.196100
Os05t0543100	36.550400
Os02t0621800	0.938571
Os04t0118700	0.360018
Os09t0560850	0.316591
Os06t0149300	75.544000
Os04t0438500	42.033600
Os01t0935450	1.612920
Os01t0609300	2.548390
Os03t0112700	9.431260
Os05t0127300	0.459072
Os02t0158350	4.229500
Os04t0497900	1.757870
Os07t0645900	0.741489
Os09t0293400	0.898874
Os06t0142100	2.119520
Os12t0443800	0.905611
Os09t0511600	2.074860
Os05t0365600	6.927190
Os02t0586800	8.169620
Os01t0896800	68.236400
Os09t0432900	1.354960
Os12t0270900	33.553000
Os04t0619000	1.968740
Os07t0122400	10.092300
Os12t0284000	21.082200
Os02t0541900	9.994040
Os02t0542200	4.661180
Os04t0494100	0.183696
Os08t0470200	0.259497
Os01t0141900	1.255560
Os12t0163600	0.244406
Os11t0131700	24.742900
Os07t0631950	51.833100
Os06t0130900	30.979500
Os03t0419700	0.368576
Os08t0360150	1.083630
Os01t0901000	3.007020
Os06t0220800	15.629000
Os05t0177500	20.193700
Os12t0599800	0.200227
Os12t0131300	0.669102
Os04t0603200	30.682400
Os12t0100100	2.568010
Os04t0632200	4.294400
Os04t0331650	2.295850
Os08t0299200	10.687600
Os03t0760800	127.260000
Os04t0560300	1.449550
Os09t0279500	0.479019
Os01t0649100	239.824000
Os06t0137500	5.588260
Os12t0502350	1.973780
Os03t0100800	1.165710
Os01t0221400	8.221490
Os06t0150600	1.567340
Os07t0499800	45.699800
Os06t0472950	146.416000
Os09t0261900	0.539907
Os04t0470100	87.697200
Os04t0111900	1.315090
Os03t0121250	18.217900
Os01t0253200	1660.860000
Os04t0403500	9.183170
Os05t0541700	27.745300
Os01t0869500	16.011400
Os02t0534800	85.841200
Os05t0280350	32.918600
Os05t0173800	28.033500
Os04t0320200	15.458800
Os03t0275100	0.570461
Os09t0508500	13.569000
Os02t0565200	11.079500
Os04t0516701	6.047910
Os05t0518300	0.134428
Os07t0247100	3.029370
Os08t0535200	27.930200
Os03t0602300	9.463640
Os01t0246500	2.012800
Os07t0690900	0.213923
Os11t0686400	0.338566
Os07t0171200	5.080030
Os05t0567300	0.360944
Os02t0325600	1.267040
Os10t0343900	0.183450
Os03t0724700	0.283239
Os01t0872700	12.401400
Os09t0411650	1.351630
Os12t0102800	0.254295
Os02t0307800	1.456500
Os11t0161133	1.545280
Os04t0485200	24.182500
Os01t0155200	0.063070
Os12t0230133	0.548810
Os01t0934300	8.663690
Os01t0826900	1.484100
Os08t0205400	195.396000
Os01t0393200	0.598340
Os07t0654500	1.183910
Os03t0759250	1.352580
Os09t0503400	3.755090
Os02t0796600	37.653600
Os02t0111600	0.376794
Os03t0264400	1.890960
Os04t0681500	29.385400
Os08t0476400	9.756620
Os06t0134000	153.557000
Os11t0169900	166.683000
Os09t0541050	7.259960
Os04t0445700	7.740320
Os02t0739400	17.860700
Os07t0265600	3.181480
Os01t0248350	0.530698
Os02t0732700	5.813620
Os02t0594232	2.687370
Os02t0817050	13.129200
Os05t0554800	1.068270
Os08t0556650	2.352950
Os03t0124000	0.359724
Os01t0908400	193.109000
Os04t0254300	0.131013
Os02t0654000	2.998580
Os03t0426900	19.257500
Os02t0304900	103.607000
Os02t0102850	3.632350
Os09t0375000	54.199500
Os03t0124300	25.087700
Os02t0829500	0.410609
Os02t0255100	349.103000
Os01t0257100	5.015970
Os04t0605500	36.513400
Os07t0510900	0.577619
Os03t0136400	23.332800
Os05t0169400	4.161480
Os01t0217800	7.340540
Os11t0250400	0.036443
Os02t0553400	3.134000
Os01t0973500	8.770070
Os01t0936800	16.018900
Os08t0224200	16.557500
Os03t0819400	1.208760
Os07t0246600	2.062220
Os11t0130400	0.429632
Os08t0234200	22.234800
Os03t0640400	33.828300
Os02t0189000	115.200000
Os01t0588800	9.741010
Os08t0163200	1.477310
Os03t0261500	21.408900
Os05t0494600	0.164186
Os01t0625300	0.108906
Os07t0523700	26.284700
Os03t0308850	2.251000
Os01t0779300	2.612290
Os06t0592500	6.269960
Os08t0564500	24.929600
Os08t0422200	0.313498
Os03t0224300	0.978845
Os03t0347200	5.409190
Os06t0141400	0.290549
Os05t0452800	8.232370
Os09t0530700	97.980400
Os09t0572700	2.574590
Os01t0147900	511.993000
Os09t0434200	19.766700
Os02t0530600	1.408540
Os03t0374551	0.228233
Os03t0339700	0.854079
Os11t0434800	5.329600
Os08t0121925	6.820190
Os05t0125100	3.378680
Os03t0287400	0.167941
Os03t0125100	103.346000
Os02t0535801	2.460290
Os02t0506500	7.690520
Os07t0618600	19.097300
Os12t0565200	0.478011
Os08t0541300	0.272671
Os04t0450500	5.054180
Os03t0347700	0.136771
Os09t0423300	0.304549
Os06t0167500	6.249980
Os05t0207400	21.476500
Os06t0279350	2.664980
Os05t0357800	8.535060
Os05t0247800	7.117790
Os10t0578900	11.315200
Os02t0226200	7.215650
Os07t0115200	19.319000
Os02t0317300	8.641020
Os08t0158600	0.370435
Os01t0871100	14.414500
Os03t0107500	0.963031
Os01t0197200	12.638600
Os12t0114100	16.385800
Os08t0418600	0.953294
Os11t0204500	0.381946
Os07t0673900	72.115700
Os02t0298900	0.312478
Os02t0554800	1.881420
Os09t0471000	0.062800
Os03t0645200	15.732100
Os12t0127100	0.417816
Os03t0829100	10.973800
Os12t0637200	0.545196
Os01t0627916	4.139840
Os12t0110300	28.954900
Os01t0672166	0.092219
Os01t0233400	2.919800
Os07t0463500	30.387300
Os05t0386800	12.435000
Os01t0809000	0.180663
Os04t0488800	10.323300
Os06t0542350	0.040993
Os10t0437100	60.981800
Os07t0185700	50.119000
Os05t0155450	3.611760
Os02t0102800	149.844000
Os10t0432400	0.594810
Os02t0541000	23.870200
Os01t0263300	1.652460
Os02t0804933	1.676130
Os04t0657900	2.073860
Os12t0512200	6.818190
Os03t0766900	21.635800
Os03t0596800	4.197800
Os04t0425100	0.175638
Os03t0217000	12.517000
Os02t0566450	7.857740
Os03t0116800	33.581900
Os01t0234001	3.184030
Os08t0273000	0.121495
Os12t0100500	2.701620
Os11t0272900	0.039912
Os04t0568850	3.888890
Os02t0800100	86.612600
Os11t0296800	26.205300
Os02t0110400	5.659370
Os01t0513850	2.467000
Os01t0506100	2.637960
Os10t0529400	1.203000
Os08t0294300	12.852900
Os04t0482900	19.582900
Os12t0274750	3.682140
Os03t0111000	0.498764
Os02t0670700	0.535576
Os10t0194225	10.870000
Os03t0792050	140.253000
Os01t0978500	0.782764
Os03t0288000	2.313050
Os11t0101200	3.028190
Os01t0201600	0.916464
Os03t0238800	17.476200
Os07t0270950	1.743130
Os12t0548800	0.933121
Os04t0613500	169.409000
Os01t0552300	6.052170
Os10t0522400	8.739710
Os01t0810833	0.404114
Os03t0797800	79.709900
Os08t0220400	0.545341
Os06t0559500	4.739840
Os09t0475700	0.281163
Os03t0154100	0.204185
Os08t0127500	23.282600
Os12t0604700	23.669900
Os02t0701900	7.509610
Os03t0425100	1.831970
Os02t0689200	21.088900
Os01t0247600	4.258200
Os11t0670900	0.908697
Os05t0583100	7.811040
Os01t0736551	0.784001
Os06t0291800	0.092552
Os01t0833800	6.615010
Os03t0142500	47.768100
Os02t0761100	5.749150
Os01t0239700	7.082080
Os08t0515900	0.278544
Os01t0835083	0.589128
Os05t0127266	0.520103
Os01t0208800	2.043160
Os06t0270900	63.288500
Os01t0256800	5.837870
Os03t0338000	3.997750
Os09t0459900	3.073770
Os03t0748000	5.747240
Os05t0380400	3.785650
Os12t0521300	0.677966
Os01t0140100	1.094940
Os12t0633700	0.583742
Os06t0488125	0.029152
Os01t0871300	2.124590
Os05t0519200	25.144700
Os07t0160400	3.246890
Os03t0302200	2.999880
Os06t0104300	0.661357
Os06t0276750	0.076509
Os10t0407100	3.296950
Os03t0584050	4.791090
Os03t0187100	5.851220
Os03t0588100	0.855552
Os01t0232700	8.416190
Os10t0111325	0.189802
Os03t0807900	4.496570
Os02t0748800	1.061750
Os09t0413600	4.557790
Os05t0419000	6.086380
Os06t0136100	20.646900
Os04t0457200	1.377050
Os08t0530300	1.794890
Os03t0247900	5.554240
Os03t0191900	14.279200
Os03t0150500	1.209480
Os02t0532900	2.134640
Os01t0132500	11.176800
Os04t0225100	1.662220
Os07t0572850	11.026300
Os03t0762900	2.757250
Os02t0584900	0.149327
Os06t0247000	4.840470
Os06t0561501	1.277980
Os03t0211100	2.192670
Os02t0510600	28.513800
Os11t0615600	1.684880
Os10t0509100	7.706000
Os06t0191300	38.563700
Os08t0450200	410.441000
Os11t0683600	34.699100
Os08t0105000	0.783927
Os06t0134400	18.848300
Os05t0420750	0.029917
Os06t0565900	24.119000
Os02t0610500	57.333300
Os04t0602500	104.765000
Os02t0805700	31.909400
Os05t0378900	10.560200
Os12t0169000	35.569000
Os01t0518550	1.784040
Os01t0323000	1.224010
Os01t0877500	41.803800
Os03t0844450	1.140130
Os01t0848700	87.066400
Os07t0580800	2.363960
Os12t0554800	4.463820
Os03t0848300	24.038300
Os01t0693800	13.124100
Os03t0169700	37.544300
Os05t0279400	15.121700
Os06t0175800	4.033410
Os09t0471100	34.870100
Os10t0467850	0.104486
Os04t0534166	0.401859
Os04t0476600	0.874372
Os07t0438700	4.030140
Os12t0291400	0.407680
Os05t0533301	0.266311
Os01t0113700	0.158210
Os05t0495300	43.118900
Os02t0760300	605.890000
Os01t0958900	2.957890
Os05t0539700	18.731000
Os06t0603400	0.365154
Os01t0907200	0.797175
Os02t0471500	25.534000
Os02t0724600	6.344640
Os05t0465800	98.207400
Os10t0130200	0.324741
Os09t0126250	0.011356
Os06t0148500	0.549789
Os05t0207350	11.629000
Os03t0211900	9.366490
Os01t0647000	3.067200
Os01t0615200	1.263770
Os08t0434700	2.003280
Os06t0232800	1.117010
Os05t0158500	6.219090
Os03t0667150	1.593960
Os03t0168700	0.105769
Os02t0519900	94.786600
Os04t0682051	52.661700
Os12t0575200	41.571800
Os07t0523100	8.020490
Os03t0793800	0.487533
Os08t0359900	2.767580
Os12t0566000	216.376000
Os01t0303800	9.948110
Os08t0542800	0.419455
Os08t0520100	1.076510
Os07t0475400	18.979100
Os03t0639700	5.897240
Os07t0625400	43.315000
Os12t0600200	7.837110
Os04t0226400	1.560600
Os01t0731800	9.384630
Os08t0235550	9.702340
Os02t0244650	68.706100
Os01t0661000	2.653780
Os02t0153500	0.990598
Os10t0547900	0.576483
Os04t0183500	0.938099
Os09t0249100	1.971720
Os06t0213700	0.835288
Os01t0738000	16.918900
Os01t0756200	0.495883
Os01t0868301	2.332590
Os11t0183700	3.593910
Os05t0357850	1.367830
Os04t0418800	0.279999
Os05t0354300	3.000340
Os02t0276500	8.832580
Os05t0519300	6.709790
Os04t0270550	12.718500
Os06t0590550	28.585800
Os01t0212500	31.916900
Os08t0502600	0.415504
Os08t0120500	32.958100
Os06t0671075	0.598016
Os03t0415500	6.807140
Os04t0556000	12.506700
Os02t0115900	77.037200
Os11t0604500	1.395430
Os12t0481100	2.504770
Os05t0193900	0.148421
Os05t0183100	1.291730
Os05t0200500	10.940700
Os11t0151700	2.661070
Os01t0329400	28.210900
Os11t0546100	9.228280
Os10t0430600	0.436442
Os01t0799500	11.123200
Os04t0617200	0.729825
Os08t0410500	5.876380
Os07t0657200	13.164900
Os02t0200300	0.965043
Os01t0130500	0.747795
Os09t0474000	0.478011
Os07t0573900	106.735000
Os12t0211000	1.224350
Os12t0192300	0.178126
Os07t0496600	8.811390
Os12t0223300	0.267313
Os01t0973600	15.138500
Os06t0223700	1.164700
Os02t0169900	6.594130
Os01t0612200	294.163000
Os12t0244800	0.148960
Os06t0539400	0.796764
Os06t0659500	20.711700
Os06t0236900	6.402610
Os02t0668000	14.854100
Os12t0145500	1.002900
Os10t0533200	2.799910
Os03t0734100	2.563470
Os01t0769200	0.051143
Os01t0551100	1.045260
Os08t0172300	2.721390
Os04t0564500	4.676430
Os06t0176200	26.585400
Os06t0662600	1628.180000
Os05t0110700	4.889110
Os03t0800000	12.760200
Os03t0634000	17.882200
Os10t0474800	0.338983
Os01t0185200	18.258400
Os11t0506800	2.660310
Os04t0561700	2.214570
Os09t0506150	0.479152
Os09t0567600	0.153417
Os02t0602700	1.009630
Os08t0535400	20.659500
Os05t0165900	0.902867
Os10t0190500	0.284835
Os03t0116300	10.940900
Os09t0433000	6.130000
Os08t0431200	1.431170
Os03t0145775	2.164110
Os02t0792600	2.005150
Os02t0572400	6.842670
Os03t0810900	5.898380
Os06t0129300	8.299470
Os06t0188500	6.206990
Os02t0686450	9.222030
Os03t0304400	4.531440
Os01t0667100	14.491500
Os08t0497300	0.684663
Os07t0122200	1.008680
Os05t0460475	39.308300
Os08t0135100	0.669222
Os02t0644900	0.140740
Os05t0481800	0.442017
Os04t0391500	1.376130
Os04t0564700	5.717830
Os09t0405400	1258.890000
Os07t0530700	2.190700
Os03t0125900	12.322300
Os06t0299200	0.219697
Os07t0409500	1.058880
Os05t0372100	15.342300
Os10t0525800	0.340384
Os03t0272900	2.093140
Os02t0626600	0.152540
Os04t0454900	8.559260
Os11t0620400	0.285727
Os05t0386000	3.208980
Os03t0152600	23.235200
Os03t0641250	0.509527
Os01t0316500	21.954100
Os01t0911900	7.412490
Os07t0492000	1078.480000
Os06t0712550	29.238700
Os12t0583400	4.688490
Os04t0686300	23.225800
Os11t0571900	19.157500
Os01t0369000	117.621000
Os04t0683500	1.825510
Os12t0478200	1.925360
Os02t0589600	7.534180
Os01t0971550	46.381100
Os03t0215400	3.637980
Os10t0437000	0.233899
Os08t0536000	35.447200
Os11t0617532	0.056149
Os10t0330600	6.455480
Os09t0529400	11.328200
Os12t0124200	35.705600
Os04t0671900	3.546730
Os07t0664500	0.596701
Os07t0571100	8.931790
Os08t0539300	205.997000
Os08t0532800	2.842930
Os02t0667500	77.544800
Os10t0161700	0.276121
Os07t0597500	0.287140
Os01t0685100	3.268240
Os07t0203950	5.252820
Os03t0321000	6.145740
Os10t0180800	1.101140
Os07t0295000	1.082070
Os10t0493600	13.615100
Os04t0474800	1.432900
Os02t0525900	5.494590
Os06t0661000	0.040788
Os07t0633100	10.472400
Os02t0279800	37.069000
Os08t0543000	6.969930
Os10t0188000	4.340890
Os07t0507300	25.656000
Os02t0101100	14.930600
Os03t0844850	1.278030
Os05t0314100	19.042100
Os09t0420000	0.405429
Os08t0239900	1.621910
Os02t0810450	3.947610
Os05t0245300	1.435700
Os05t0162500	0.990551
Os05t0101300	0.228589
Os06t0674100	2.843680
Os03t0764000	0.076469
Os10t0395400	0.283810
Os02t0121000	10.865800
Os07t0643100	1.205830
Os10t0191100	0.770444
Os09t0469300	0.395067
Os10t0444100	0.115958
Os06t0143700	27.575900
Os09t0485050	2.065950
Os08t0243001	4.401990
Os04t0449000	6.522740
Os03t0858100	12.930400
Os05t0456962	0.882018
Os01t0174300	34.838400
Os05t0145600	43.984600
Os01t0667725	171.061000
Os01t0616100	12.628600
Os03t0760600	31.923600
Os02t0729200	0.566763
Os11t0544100	2.946030
Os10t0518100	17.139800
Os08t0126300	335.956000
Os11t0707700	50.800400
Os05t0112200	0.264056
Os12t0235800	3.619350
Os08t0214233	0.635330
Os04t0480100	17.602200
Os01t0175400	1.427380
Os02t0789700	0.591126
Os12t0631100	17.424300
Os03t0299800	0.710660
Os02t0799400	0.674222
Os11t0559600	0.612310
Os06t0586300	1.500310
Os02t0760600	3.214880
Os01t0914600	0.941708
Os09t0421133	0.691285
Os07t0573000	0.220673
Os02t0702500	11.601300
Os09t0482840	0.305033
Os01t0273500	3.674940
Os04t0527800	17.258700
Os01t0663800	13.135000
Os07t0145500	1.015410
Os11t0538900	87.056200
Os11t0593100	0.338259
Os03t0204366	104.275000
Os01t0242600	1.827250
Os03t0100900	3.170530
Os02t0223200	0.619930
Os03t0151000	0.465142
Os04t0485800	42.191000
Os03t0255100	6.569910
Os06t0687700	6.753620
Os12t0182200	6.681150
Os05t0318700	1.684430
Os04t0584201	0.114690
Os11t0586900	72.256400
Os07t0200801	13.153900
Os12t0444500	3.562530
Os01t0227500	1.146300
Os05t0548600	0.264259
Os01t0856900	36.064600
Os09t0416700	14.865900
Os01t0758300	26.984300
Os04t0622800	1.852560
Os07t0230400	1.517670
Os01t0178100	4.649600
Os09t0365100	11.760900
Os11t0604600	12.043400
Os01t0907400	13.294300
Os11t0208500	0.089960
Os04t0658600	17.391800
Os01t0683525	3.192300
Os04t0465700	2.630960
Os03t0656800	4.972960
Os03t0855600	17.521300
Os01t0175500	6.965700
Os04t0668400	4887.240000
Os11t0200950	0.360193
Os03t0180700	3.664940
Os09t0112100	2.675960
Os08t0461100	0.749829
Os02t0535000	0.348279
Os01t0321800	11.698300
Os01t0198200	18.050600
Os01t0680400	28.775900
Os01t0679300	1.329100
Os12t0139300	1.786950
Os10t0474600	0.118606
Os04t0543100	0.253006
Os08t0120600	0.124091
Os02t0695700	16.105500
Os07t0604433	0.493108
Os09t0480466	6.847510
Os02t0659100	111.395000
Os02t0817600	26.182000
Os03t0740700	14.873200
Os03t0709000	40.500600
Os06t0166900	11.822800
Os06t0126000	14.369600
Os04t0662800	6.728700
Os01t0838350	47.603900
Os10t0542266	32.919100
Os08t0178100	17.847900
Os02t0151350	0.028849
Os08t0263300	5.939970
Os05t0101200	22.545200
Os02t0139100	20.555900
Os01t0337700	0.204598
Os01t0949400	3.914070
Os08t0479400	0.088019
Os12t0631150	2.774910
Os01t0205100	7.422900
Os03t0196800	6.322680
Os06t0153900	2.539720
Os02t0707900	0.939306
Os11t0655000	0.606571
Os05t0519700	4.725850
Os12t0293000	0.806527
Os11t0128700	4.147130
Os01t0600000	125.716000
Os01t0946700	0.155001
Os02t0680400	23.486100
Os04t0659400	10.855100
Os09t0507800	49.396000
Os11t0146750	1.102360
Os01t0721900	29.033400
Os12t0256400	0.323362
Os01t0798100	5.406120
Os02t0288600	3.542660
Os03t0558700	1.632990
Os03t0341600	2.849120
Os08t0205100	0.287437
Os07t0181200	1.314510
Os04t0201900	0.261138
Os01t0844500	14.413600
Os07t0158100	3.334280
Os05t0460000	2.763550
Os02t0111700	92.663300
Os11t0482500	6.010170
Os10t0498200	2.663010
Os04t0209200	0.237689
Os02t0258250	1.880350
Os07t0689150	0.867839
Os02t0199900	18.009500
Os02t0741400	24.860300
Os01t0929800	6.754840
Os10t0443100	20.483600
Os04t0571200	2.612240
Os07t0412400	10.060900
Os05t0468100	0.063699
Os04t0554200	0.371107
Os01t0264400	0.422335
Os07t0123900	5.313980
Os01t0657100	0.260465
Os06t0148600	1.367950
Os04t0635500	38.860500
Os01t0934400	47.543400
Os01t0728400	8.667990
Os01t0936700	195.160000
Os03t0230300	11.194500
Os08t0565800	10.341100
Os06t0543500	12.879000
Os12t0618333	6.861910
Os01t0887100	5.190110
Os03t0811100	14.793900
Os01t0833500	1.573340
Os10t0437900	0.847798
Os07t0599000	6.923560
Os06t0286228	2.935240
Os02t0718100	541.629000
Os04t0470700	120.582000
Os02t0824350	17.686000
Os12t0175500	2.618430
Os05t0471350	0.446068
Os02t0654700	0.818554
Os01t0197100	6.496990
Os10t0156300	2.026170
Os08t0326400	53.159000
Os03t0441500	13.133600
Os11t0139700	91.951000
Os06t0129700	2.960640
Os11t0672800	0.034591
Os01t0959100	0.423899
Os01t0142100	0.294876
Os10t0394200	0.293036
Os07t0203275	1.815120
Os04t0457100	3.434620
Os03t0108932	1.276180
Os01t0803900	0.497661
Os07t0212300	15.971700
Os03t0689544	0.497563
Os11t0610700	30.330400
Os09t0544000	0.448973
Os06t0264500	15.470700
Os03t0102000	16.918800
Os02t0640300	0.678974
Os01t0908600	2.183410
Os12t0638900	0.941593
Os02t0757800	0.725001
Os06t0155400	1.504340
Os11t0557400	0.409223
Os01t0495200	135.809000
Os07t0558200	15.733100
Os07t0185432	12.403700
Os08t0485600	2.758600
Os05t0542500	0.394007
Os11t0106100	0.436010
Os03t0416200	0.274070
Os08t0119500	5.193690
Os01t0766200	4.389120
Os05t0566900	6.424780
Os11t0265400	23.048600
Os01t0143100	4.733510
Os01t0690200	0.864418
Os08t0385650	2.165540
Os03t0594500	2.600780
Os06t0668250	9.741490
Os06t0116400	1.144570
Os04t0310500	370.913000
Os04t0394700	28.112600
Os08t0130250	13.986600
Os01t0901900	1.701470
Os01t0590700	0.832208
Os06t0159600	9.480320
Os03t0343500	28.334700
Os12t0574000	41.810800
Os04t0457800	8.596080
Os07t0115700	0.106228
Os05t0383000	10.742600
Os01t0344620	0.024956
Os04t0689300	83.936400
Os06t0217600	19.292600
Os05t0340000	1.108930
Os04t0682400	2.214260
Os09t0453200	71.350200
Os11t0598000	0.962130
Os05t0120000	0.726024
Os02t0474700	4.654870
Os04t0284600	10.852700
Os01t0549500	2.066330
Os11t0602900	1.621680
Os03t0398600	7.980830
Os02t0462800	0.358426
Os07t0660000	1.236730
Os12t0594950	0.555805
Os07t0290200	0.880355
Os02t0747900	3.655440
Os03t0651700	2.315640
Os05t0546400	0.633503
Os09t0498300	0.878204
Os04t0619800	1.321110
Os08t0420700	2.455050
Os04t0592500	2.600640
Os04t0690900	0.447427
Os06t0538000	28.214300
Os05t0426400	5.246000
Os10t0548300	1.658610
Os07t0133700	1.418950
Os07t0189800	35.341600
Os06t0566500	6.525740
Os01t0731600	0.385728
Os07t0686900	0.218518
Os03t0146200	47.688200
Os01t0210600	46.589300
Os03t0103900	0.649377
Os01t0301000	2.927970
Os08t0441400	25.423600
Os01t0890050	0.088071
Os02t0229000	74.545600
Os04t0685300	27.664100
Os01t0764400	24.894400
Os05t0475300	10.192800
Os03t0261800	1.674320
Os01t0976700	8.527100
Os07t0692900	0.356177
Os05t0574500	154.587000
Os11t0549900	12.578200
Os01t0958700	18.027300
Os02t0584200	1.909990
Os05t0270000	6.445500
Os03t0346700	14.449700
Os06t0687800	18.344700
Os12t0168700	9.535480
Os05t0495100	8.434380
Os11t0128400	0.687697
Os04t0129350	1.216930
Os03t0390200	18.661600
Os07t0570100	3.505400
Os10t0430800	40.759900
Os01t0778100	10.614600
Os07t0171100	1.118430
Os05t0150100	2.592090
Os06t0713900	13.028000
Os03t0333700	5.668940
Os11t0130900	0.054361
Os08t0444440	4.708760
Os02t0325800	1.484430
Os09t0515400	0.391382
Os02t0767150	2.943520
Os04t0447700	0.261903
Os05t0461300	111.473000
Os01t0149600	16.563600
Os01t0253100	6.265320
Os01t0269950	1.637650
Os08t0369200	0.576791
Os12t0548300	1.984160
Os03t0431600	0.786854
Os04t0234600	1.392410
Os11t0153450	9.405550
Os07t0614700	4.192450
Os07t0248800	0.105881
Os04t0167875	8.778520
Os02t0115700	292.048000
Os12t0603700	0.133815
Os04t0618500	23.304400
Os08t0180000	4.471430
Os05t0506300	32.984200
Os03t0227000	71.648100
Os03t0737300	2.816330
Os01t0897000	6.258550
Os04t0644100	0.242159
Os07t0573300	19.102300
Os01t0888800	3.242780
Os02t0711400	15.731500
Os01t0367100	14.353200
Os02t0828400	8.801790
Os10t0502400	3.932670
Os01t0939600	5.925620
Os12t0267500	0.107629
Os07t0580300	0.525946
Os06t0574700	0.340897
Os03t0298600	35.742100
Os01t0723400	107.623000
Os07t0196700	0.312975
Os09t0425900	19.537700
Os04t0312100	0.780909
Os04t0429800	4.378150
Os06t0554100	0.173292
Os07t0691800	17.402300
Os02t0188000	0.421860
Os04t0219200	0.354750
Os12t0498300	16.837300
Os06t0680900	17.000800
Os03t0372700	5.430980
Os05t0509500	10.416100
Os09t0397400	0.625843
Os10t0498700	10.655000
Os08t0552900	1.684500
Os08t0200100	0.470520
Os03t0275500	23.736500
Os01t0318000	6.901920
Os02t0331200	1.252190
Os05t0502200	0.341133
Os04t0633300	1.268470
Os07t0585100	39.771800
Os01t0760701	41.863300
Os03t0197100	0.072326
Os03t0764300	12.857100
Os08t0157800	1.416740
Os02t0662900	2.536240
Os01t0668600	0.249492
Os08t0511000	0.104193
Os05t0451300	34.470000
Os02t0154100	0.052142
Os12t0634600	6.033500
Os05t0594500	0.080923
Os08t0358050	0.553165
Os06t0109100	8.910290
Os07t0299701	0.912934
Os05t0353500	7.050110
Os02t0557800	24.545300
Os07t0529600	64.873600
Os01t0382900	7.322450
Os03t0125700	78.851300
Os02t0259600	3.232940
Os01t0643600	0.157494
Os07t0106700	0.205024
Os11t0128000	4.235050
Os10t0534900	0.472754
Os04t0441700	4.594090
Os07t0415200	10.675000
Os06t0110100	15.253400
Os10t0172000	0.440196
Os06t0183900	21.522300
Os01t0104100	20.645700
Os10t0571200	14.291000
Os09t0442600	13.462900
Os04t0603800	2.789580
Os03t0195200	5.445980
Os05t0362500	10.188600
Os02t0674750	20.932900
Os01t0740800	2.718410
Os02t0280100	45.884600
Os06t0652000	0.354341
Os03t0609400	13.894700
Os01t0111800	14.799600
Os08t0425200	0.804197
Os06t0636600	0.085062
Os05t0179950	10.367800
Os05t0592800	0.825528
Os01t0739700	0.252842
Os03t0762000	0.405777
Os08t0454600	3.283000
Os01t0589200	1.676330
Os01t0964000	2.636710
Os01t0298301	0.990332
Os05t0237800	0.115230
Os12t0170700	1.784700
Os08t0270500	3.921290
Os07t0682400	1.952110
Os02t0452000	0.205443
Os01t0815800	81.171000
Os03t0340500	5.125220
Os06t0542300	0.628084
Os07t0485366	0.276707
Os10t0421800	1.870110
Os01t0103100	0.512447
Os09t0400000	0.674608
Os08t0529901	0.034501
Os04t0399300	33.586700
Os12t0626100	4.374970
Os09t0378300	2.785490
Os06t0706100	0.319184
Os06t0133400	52.166300
Os01t0837500	14.876800
Os03t0849600	17.778300
Os05t0576600	0.209960
Os02t0555000	8.396460
Os01t0817800	14.004400
Os07t0410100	130.142000
Os04t0119300	8.088930
Os03t0269700	0.186733
Os01t0841100	1.506810
Os06t0704400	17.104800
Os08t0191900	1.879140
Os05t0430900	0.708028
Os05t0426150	10.394700
Os10t0517050	0.136553
Os03t0407050	2.406160
Os02t0100300	46.282700
Os08t0440300	37.428300
Os02t0756200	1.820290
Os08t0412100	0.476173
Os03t0281300	55.829300
Os10t0163250	1.622820
Os04t0668000	4.444780
Os05t0357700	1.051090
Os10t0411750	0.431852
Os03t0793100	3.362750
Os01t0780701	46.184400
Os05t0571700	11.121300
Os04t0129900	1.164000
Os05t0194000	0.080142
Os04t0531400	0.151909
Os05t0178400	10.542400
Os10t0206500	0.227526
Os05t0121400	3.218060
Os01t0593100	0.327480
Os03t0773800	3.320570
Os06t0320100	22.503700
Os12t0134000	0.180219
Os08t0107900	4.413000
Os02t0307900	5.155440
Os04t0381000	2.697230
Os02t0108400	16.817000
Os01t0341000	0.264021
Os03t0266800	11.276600
Os05t0588200	2.502320
Os02t0102400	8.503410
Os05t0380900	148.164000
Os01t0218800	5.358150
Os04t0566400	0.464612
Os02t0207300	13.189500
Os03t0633400	32.442900
Os02t0610700	18.827700
Os02t0550600	20.261400
Os01t0957900	1.525580
Os02t0299000	0.259009
Os01t0133500	2.961520
Os08t0416100	4.801560
Os06t0235850	1.406840
Os06t0611200	2.086650
Os03t0822800	1.917530
Os01t0283600	0.968134
Os01t0657000	501.124000
Os11t0668650	0.216658
Os08t0491100	12.763000
Os02t0461400	11.060600
Os02t0559300	179.250000
Os12t0548200	23.655200
Os01t0953600	46.115100
Os10t0536000	17.202700
Os02t0110900	5.881520
Os06t0220300	0.190611
Os02t0829600	4.059630
Os01t0643300	4.394400
Os04t0643000	23.474800
Os04t0508975	0.171203
Os06t0677500	6.069890
Os02t0730000	115.186000
Os03t0838500	525.863000
Os06t0609700	14.993000
Os03t0190000	1.946290
Os09t0480100	2.594190
Os04t0584550	0.502332
Os03t0307333	6.125450
Os04t0693400	2.066540
Os01t0819500	699.087000
Os01t0836800	52.750100
Os03t0821950	26.164200
Os01t0879100	2.261070
Os08t0488700	1.765500
Os06t0104350	0.868582
Os01t0150000	21.317500
Os07t0278866	0.065024
Os01t0704400	5.997720
Os01t0694300	15.624100
Os10t0497700	1.745090
Os05t0399400	3.566060
Os12t0420100	519.355000
Os10t0456500	19.880900
Os10t0130701	0.457102
Os08t0320200	7.302790
Os07t0133500	4.377050
Os03t0431500	2.542510
Os09t0345300	0.138920
Os11t0131600	0.082714
Os08t0162100	9.973170
Os04t0585700	3.433420
Os04t0445900	1.256670
Os10t0154000	8.481480
Os07t0484300	21.235800
Os06t0367900	0.973668
Os06t0234200	1.431210
Os03t0839200	0.730438
Os02t0302450	1.416770
Os10t0177400	0.538937
Os03t0372600	1.510400
Os06t0472200	2.500270
Os11t0234300	1.336160
Os11t0483600	23.922200
Os11t0161100	3.953120
Os06t0141166	7.915270
Os04t0399800	0.182102
Os07t0490300	22.593900
Os08t0435900	29.659400
Os01t0169500	17.514200
Os02t0179600	0.677981
Os01t0818800	1.055840
Os12t0121000	0.765312
Os11t0130600	1.532220
Os02t0749200	2.179030
Os02t0692000	1.625310
Os08t0302100	0.504274
Os05t0595800	0.060373
Os07t0659900	3.566850
Os03t0767600	4.894610
Os08t0546100	1.784570
Os01t0159600	1.635770
Os01t0933500	0.669235
Os04t0307200	21.481100
Os03t0559700	13.472000
Os09t0471900	1.421830
Os08t0545300	55.101800
Os11t0131500	0.533085
Os02t0826500	9.653540
Os08t0564300	1.126040
Os04t0556900	0.344955
Os01t0152900	21.089500
Os04t0497400	39.640200
Os01t0168400	16.372500
Os01t0688300	1.862590
Os03t0244800	0.330427
Os01t0560200	99.061400
Os09t0315800	10.662800
Os08t0236800	11.268100
Os01t0933950	10.510800
Os11t0303400	1.444270
Os05t0587000	0.215892
Os02t0511800	29.064400
Os04t0554300	8.168780
Os03t0129400	1.772320
Os02t0667300	0.806245
Os01t0391500	0.492411
Os09t0499400	2.688670
Os02t0740400	4.464460
Os05t0226000	2274.950000
Os03t0563300	1.633730
Os05t0576750	55.682500
Os05t0155400	4.839010
Os10t0499500	0.064567
Os05t0333200	26.650600
Os01t0170600	0.934642
Os03t0150901	1.553490
Os05t0280700	53.778100
Os01t0218500	3.465680
Os02t0774100	1.483510
Os12t0420400	2.496530
Os10t0563350	15.655600
Os02t0674233	1.164200
Os01t0688600	8.739260
Os06t0166000	3.044200
Os06t0179050	0.584422
Os03t0607700	0.777467
Os02t0570900	1.483110
Os05t0161200	0.987258
Os04t0680300	171.088000
Os01t0933900	1.699810
Os02t0803900	0.091758
Os12t0587100	0.400144
Os03t0136900	239.552000
Os11t0429433	2.213390
Os01t0827200	2.453980
Os09t0296700	10.606700
Os02t0332450	1.114030
Os11t0530700	1.043610
Os04t0597866	0.034550
Os08t0406700	4.419440
Os03t0827500	22.089600
Os03t0808200	21.004600
Os02t0539600	7.426000
Os08t0236700	1.793530
Os05t0567200	2.983830
Os01t0244400	0.311223
Os07t0685600	0.613287
Os03t0284900	1.199290
Os03t0650700	4.751860
Os10t0422583	8.410420
Os08t0360000	2.805700
Os01t0508000	0.638717
Os12t0488600	0.169143
Os09t0382500	750.542000
Os04t0107650	12.591400
Os12t0223000	0.220895
Os03t0760900	3.479700
Os01t0589300	45.689500
Os02t0632500	33.646900
Os05t0313900	0.364204
Os03t0243250	2.042290
Os01t0348600	37.933400
Os02t0311600	0.340384
Os09t0516800	7.736100
Os08t0438801	0.421466
Os12t0405400	4.159150
Os05t0543300	13.893300
Os02t0582600	0.165854
Os10t0150800	2.706260
Os04t0531100	22.468200
Os03t0193450	0.412258
Os11t0470600	3.971900
Os01t0239100	14.412500
Os02t0140200	6.920800
Os04t0185600	0.783513
Os06t0560000	2.703740
Os11t0661400	32.480300
Os10t0470900	5.952080
Os02t0250400	2.022950
Os06t0681400	307.486000
Os02t0717400	16.510200
Os03t0668900	8.293840
Os05t0585800	24.554100
Os03t0435300	0.150244
Os01t0583100	74.446600
Os12t0506700	4.396090
Os03t0249400	10.306900
Os07t0608500	76.207500
Os07t0596300	3.342610
Os04t0249900	3.940790
Os10t0369750	10.420500
Os01t0750300	1.132620
Os01t0836600	0.061203
Os03t0367800	6.492940
Os10t0544500	46.516600
Os06t0297500	0.433340
Os01t0563000	0.920962
Os01t0917300	4.658800
Os03t0776400	0.119351
Os02t0138200	7.346380
Os01t0921800	8.649340
Os02t0719700	0.662063
Os07t0166800	102.252000
Os04t0306800	4.362960
Os02t0328550	9.493650
Os01t0946600	1.588410
Os05t0251500	88.712400
Os05t0178950	3.421130
Os02t0122800	8.197190
Os07t0616600	56.985300
Os11t0434000	3.285050
Os01t0386600	4.490770
Os07t0289400	0.414277
Os04t0608300	0.873562
Os02t0655700	16.206100
Os01t0886300	5.115920
Os06t0695800	2.648680
Os08t0522500	19.870900
Os06t0644500	5.319780
Os01t0233850	61.850100
Os03t0164300	1.565170
Os03t0720800	8.130300
Os02t0273100	18.565600
Os07t0556200	8.211410
Os04t0676800	1.521870
Os08t0343300	50.446100
Os02t0435000	8.511660
Os02t0177633	5.133620
Os01t0748950	0.252842
Os11t0620000	25.257600
Os06t0140700	17.344400
Os03t0581200	1.493630
Os12t0104400	128.762000
Os01t0616500	32.712400
Os12t0239900	3.555400
Os09t0509200	290.010000
Os03t0167000	0.432918
Os04t0459700	6.062150
Os01t0278600	5.076910
Os04t0449900	56.580600
Os09t0407200	30.113600
Os03t0782950	1.991940
Os07t0693600	8.714170
Os04t0388500	6.574070
Os06t0691100	21.438100
Os01t0227300	89.838600
Os09t0510000	37.133000
Os01t0763700	4.164370
Os03t0841700	9.589940
Os01t0314300	66.509500
Os06t0711600	18.172900
Os04t0624600	9.908600
Os11t0226800	0.033102
Os09t0245500	13.116500
Os04t0626400	0.866029
Os03t0196900	0.727658
Os03t0309200	11.810800
Os09t0438000	3.615060
Os05t0404200	26.480000
Os02t0705100	3.123510
Os04t0456700	12.466800
Os07t0609000	5.641320
Os03t0158700	0.142238
Os05t0585400	0.146497
Os12t0511000	5.407750
Os10t0551100	1.485130
Os10t0415900	2.141550
Os04t0127900	0.103241
Os02t0735800	0.159326
Os02t0144800	6.850820
Os01t0960600	11.611400
Os01t0200700	41.598500
Os12t0604650	80.455600
Os12t0103000	6.133110
Os01t0173900	4.796590
Os09t0521100	2.429360
Os10t0480200	0.827653
Os06t0617800	39.020900
Os03t0337850	218.835000
Os08t0126700	4.816670
Os01t0337160	0.843563
Os07t0631200	12.228400
Os03t0759500	0.885499
Os02t0631100	2.183520
Os08t0481200	10.223100
Os03t0738600	0.329269
Os03t0699300	5.706100
Os05t0503650	0.640067
Os09t0560700	10.678700
Os03t0101100	13.896900
Os08t0298901	0.107495
Os04t0542200	2.982200
Os01t0801800	2.525010
Os05t0595400	38.528200
Os02t0825600	2.572910
Os08t0446301	0.120034
Os07t0136500	75.937700
Os04t0682500	4.475120
Os02t0248200	0.718155
Os04t0681625	0.437861
Os01t0807000	0.559541
Os04t0194433	0.159648
Os03t0842501	1.980630
Os03t0358000	3.418300
Os04t0605200	1.031570
Os01t0954400	102.122000
Os10t0452700	0.257893
Os10t0475000	0.990796
Os01t0611000	4.525540
Os04t0601800	1.110700
Os01t0612900	17.681100
Os11t0239200	0.295946
Os05t0461000	34.810400
Os09t0368200	0.221593
Os08t0506100	0.097513
Os08t0163300	3.934570
Os02t0663800	1530.140000
Os05t0507300	0.816866
Os05t0356700	2.433850
Os03t0800900	1.069040
Os11t0626700	0.037532
Os07t0244350	3.190950
Os06t0690700	3.822200
Os03t0598100	8.182920
Os03t0242100	0.089077
Os02t0752250	1.134930
Os02t0517300	12.601100
Os04t0436300	0.362834
Os03t0704100	10.086600
Os06t0711000	0.764284
Os02t0507400	1.168030
Os01t0941800	0.767468
Os07t0581700	1.131590
Os06t0526700	0.418537
Os05t0423400	47.893200
Os02t0649300	0.264735
Os07t0299800	0.471886
Os12t0130900	0.587073
Os05t0204900	5.045170
Os01t0587900	1.653540
Os02t0497500	3.604680
Os12t0405300	4.901010
Os02t0438601	2.416540
Os01t0785500	7.624450
Os02t0180500	8.378190
Os01t0674500	7.017030
Os09t0363900	0.570008
Os03t0113100	2.919180
Os03t0795100	8.396290
Os06t0604500	2.882650
Os03t0172000	2.845930
Os09t0471600	0.264845
Os02t0804300	4.396660
Os06t0523100	13.971100
Os01t0723025	0.109005
Os02t0799000	8.076530
Os11t0156000	0.253075
Os09t0392000	6.265290
Os07t0114550	0.626996
Os05t0195101	1.236020
Os02t0166950	1.240210
Os02t0663900	0.142754
Os07t0650100	4.569010
Os03t0580800	125.143000
Os03t0192100	39.421800
Os01t0815700	3.899510
Os09t0447000	2.507490
Os10t0521100	11.866500
Os01t0905800	378.868000
Os05t0499400	0.743288
Os07t0679300	10.502700
Os07t0231500	7.089420
Os01t0923000	6.304750
Os02t0551100	22.827900
Os01t0179400	4.373060
Os12t0485800	0.716140
Os02t0491900	1.719400
Os11t0276300	4.051670
Os12t0568166	0.055744
Os02t0817200	19.964800
Os12t0266000	1.463890
Os05t0399100	38.162100
Os08t0553200	0.375765
Os02t0832800	54.677900
Os03t0718100	304.448000
Os11t0136500	2.324590
Os07t0688800	7.511040
Os05t0399700	255.531000
Os06t0186650	31.511000
Os03t0366200	24.870900
Os06t0141700	1.018790
Os09t0571500	1.777390
Os02t0592500	25.797300
Os12t0620600	2.827900
Os01t0119000	4.274340
Os09t0423800	1.291150
Os02t0327000	8.720730
Os05t0541400	0.266416
Os01t0144800	0.506885
Os04t0587300	117.163000
Os02t0572500	17.231100
Os02t0817700	147.060000
Os08t0124533	0.776412
Os02t0759700	100.351000
Os10t0560000	18.028000
Os02t0833300	40.706200
Os01t0673500	9.608090
Os09t0370500	0.093810
Os03t0201400	1.411550
Os07t0695900	8.580110
Os10t0555700	39.390100
Os07t0295400	2.109940
Os10t0559300	1.113180
Os10t0103700	3.707030
Os10t0476700	7.005970
Os07t0647200	0.113362
Os02t0825033	1.754740
Os11t0430000	0.432101
Os01t0820800	2.043150
Os11t0672300	0.619021
Os01t0228500	15.480800
Os03t0192750	1.581490
Os01t0155500	0.365250
Os03t0570800	0.291871
Os09t0309100	2.096520
Os08t0456000	0.250724
Os02t0481000	22.230700
Os12t0297500	152.033000
Os02t0163533	19.883900
Os11t0555300	1.217680
Os03t0448500	2.700780
Os02t0122500	1.883870
Os12t0189400	9.486770
Os06t0610000	4.028580
Os01t0513100	62.153900
Os12t0502500	25.154200
Os02t0103900	0.518330
Os03t0127100	1.010210
Os01t0209400	5.715290
Os12t0595500	0.591115
Os09t0258600	43.115000
Os06t0608300	6.722820
Os04t0560100	0.156858
Os04t0458000	0.551180
Os03t0101600	41.143400
Os01t0196600	12.297900
Os12t0236225	10.369300
Os01t0122200	0.793535
Os04t0118450	53.131400
Os03t0195300	0.934121
Os12t0578500	9.216590
Os07t0602200	15.709300
Os10t0427900	0.335942
Os12t0545900	0.869137
Os03t0293000	14.953000
Os03t0180400	128.251000
Os11t0110100	2.460030
Os12t0623500	9.738330
Os07t0285900	0.724533
Os01t0558500	3.592630
Os02t0655100	21.571600
Os01t0935400	0.466974
Os01t0766400	1.126130
Os10t0575100	20.812900
Os05t0545600	5.752740
Os03t0344700	28.644800
Os01t0375000	4.074340
Os10t0559500	0.064766
Os07t0623200	1.213730
Os03t0339150	1.332100
Os02t0822400	12.003200
Os12t0556900	1.924260
Os01t0718300	12.514200
Os04t0103351	21.037900
Os04t0449950	70.991500
Os11t0668300	0.091701
Os04t0461700	0.248735
Os02t0780000	1.379510
Os01t0869800	1.745270
Os12t0617900	2.531670
Os01t0754700	0.313463
Os12t0509600	0.493108
Os12t0131100	4.017230
Os07t0524400	81.331300
Os11t0222100	0.881672
Os06t0309000	4.295770
Os03t0846900	0.728408
Os03t0675700	14.797000
Os01t0739200	7.422580
Os08t0374100	5.136080
Os10t0390500	13.975800
Os12t0639650	0.666207
Os08t0414600	6.730480
Os01t0107900	29.059900
Os04t0530300	29.332400
Os08t0476700	1.480010
Os06t0253100	0.292283
Os02t0223300	0.253757
Os01t0708500	73.314900
Os04t0555800	0.193412
Os03t0638200	9.129050
Os12t0468600	13.638000
Os10t0462900	4.331910
Os03t0708200	5.493130
Os02t0579600	31.877000
Os04t0584600	22.488200
Os07t0565600	4.332910
Os04t0390800	0.728125
Os04t0103800	17.216700
Os04t0691600	1.456030
Os07t0556000	0.603126
Os12t0597400	1.645210
Os12t0180500	0.444912
Os02t0188500	197.661000
Os09t0467700	13.484400
Os01t0157200	0.448943
Os11t0247500	0.165521
Os04t0561500	4.353930
Os03t0773800	22.931900
Os04t0228400	1.287570
Os05t0120200	29.309100
Os02t0171700	81.104200
Os01t0589500	34.590100
Os01t0500100	0.605744
Os06t0180666	1.298590
Os05t0115900	4.331950
Os06t0523400	3.331900
Os08t0447500	4.356460
Os10t0479200	1.383520
Os02t0467200	1.138610
Os07t0173501	66.145500
Os03t0808175	2.761250
Os01t0936000	9.073890
Os05t0333500	2.074300
Os01t0889900	0.171328
Os04t0418100	0.312165
Os06t0695500	0.315942
Os04t0486900	4.898430
Os07t0287100	0.105733
Os12t0124300	0.290141
Os06t0550800	16.494800
Os05t0567400	4.465150
Os05t0370200	0.324382
Os01t0558300	45.012600
Os08t0517300	15.888700
Os04t0380500	3.378830
Os05t0554450	6.624320
Os03t0429800	11.048900
Os04t0580500	0.308375
Os11t0104050	22.570000
Os01t0160150	1.121530
Os09t0315700	1.295430
Os05t0213500	45.279700
Os08t0177000	0.572781
Os02t0295700	7.511050
Os06t0637500	18.461900
Os10t0407000	6.539020
Os07t0150901	2.272970
Os06t0172200	9.300060
Os05t0177800	0.240264
Os04t0602800	9.780240
Os04t0376300	18.215100
Os12t0582600	0.587158
Os01t0546800	9.474900
Os08t0109300	4.430250
Os08t0400200	0.445086
Os12t0578700	0.205731
Os10t0547650	0.502511
Os09t0416500	7.200990
Os11t0537900	8.669130
Os05t0319800	72.755200
Os07t0409100	28.451500
Os06t0105900	17.676800
Os01t0157600	0.368314
Os07t0109700	43.194800
Os12t0177500	0.841354
Os03t0171950	28.697900
Os02t0150250	3634.660000
Os09t0553200	70.661300
Os01t0596100	0.666029
Os02t0437800	27.038200
Os01t0122000	5.443920
Os12t0529900	4.159390
Os04t0350000	1.704120
Os05t0188100	48.049000
Os02t0284550	3.581000
Os01t0813500	7.659270
Os03t0795800	67.493600
Os02t0462401	0.579626
Os04t0558400	16.080900
Os02t0110200	11.018100
Os01t0949750	2.956030
Os02t0322400	0.391806
Os03t0663600	0.499982
Os03t0119300	0.863322
Os12t0637700	1.345430
Os12t0540800	26.303400
[truncated: 21,111 more rows]
