# Supplementary material for: Transcriptomic and metabolic flux analyses reveal shift of metabolic patterns during rice grain development
Source: BMC Syst Biol. 2018 Apr 24;12(Suppl 4):47. doi: 10.1186/s12918-018-0574-x (PMC5998905; doi:10.1186/s12918-018-0574-x)
Supplement: Supplementary file 3 — Metabolic flux distribution of primary metabolism in different tissues at booting and mature grain stages. (ZIP 3206 kb) [file 12918_2018_574_MOESM3_ESM.zip › Additionalfile3_iMATinput/original RNA-Seq data/3_6_Booting stage pistil.txt]

gffId	0.000000
Os12t0256900	1.975610
Os09t0328800	3.511140
Os03t0665000	3.212260
Os07t0240400	11.940700
Os02t0793700	59.690000
Os07t0170800	9.957600
Os08t0183900	0.680312
Os08t0246400	5.981780
Os01t0187000	0.372779
Os01t0548600	3.295930
Os02t0245100	1.501740
Os01t0765500	4.430420
Os09t0347500	54.274400
Os01t0771300	4.835970
Os03t0852101	11.043300
Os11t0128500	1.073580
Os09t0252000	13.155800
Os07t0119000	0.366551
Os09t0284400	18.616400
Os06t0563300	32.647300
Os08t0184300	77.487700
Os10t0476000	23.860000
Os01t0545500	0.102575
Os02t0510100	177.900000
Os04t0534300	7.055410
Os05t0496200	13.714700
Os10t0395000	0.169723
Os09t0402300	7.227230
Os04t0431000	50.202600
Os03t0116000	19.297700
Os02t0508500	5.732090
Os11t0461200	0.221231
Os03t0107600	10.878100
Os01t0104000	21.418800
Os04t0480050	0.883530
Os09t0423200	1.512530
Os01t0937300	0.462917
Os01t0304050	0.813963
Os01t0896700	658.879000
Os08t0518150	5.153320
Os06t0247850	78.436600
Os07t0170100	9.106420
Os07t0184800	127.874000
Os06t0658500	0.683007
Os08t0490000	29.631200
Os04t0329300	1.521600
Os03t0410900	89.184100
Os05t0302300	11.200500
Os08t0116500	262.338000
Os05t0447700	59.754500
Os08t0170800	1.546160
Os01t0797800	1.090060
Os05t0384800	31.810200
Os06t0176100	0.093953
Os03t0123300	12.511000
Os05t0516600	196.930000
Os05t0172500	10.721400
Os03t0130100	0.466151
Os03t0169600	2.554810
Os08t0487700	2.734190
Os01t0966700	1.804840
Os12t0181200	0.320830
Os05t0116750	1.958140
Os05t0237400	0.352227
Os03t0185400	1.102490
Os07t0173601	1.221460
Os07t0190400	2.426790
Os03t0265900	346.378000
Os12t0151000	0.156641
Os03t0102500	136.758000
Os10t0377400	28.196400
Os10t0494400	6.810490
Os04t0191500	2.030050
Os01t0725000	118.508000
Os08t0552666	5.638980
Os08t0430200	59.004200
Os07t0134600	0.718430
Os02t0745600	10.958200
Os08t0107400	3.348690
Os06t0311300	2.657140
Os04t0691433	2.419820
Os11t0103000	0.428246
Os11t0585900	16.757200
Os06t0352900	21.078100
Os09t0537600	21.444300
Os09t0248000	6.783040
Os03t0353000	52.554300
Os04t0206100	0.023093
Os03t0356900	0.189721
Os02t0266900	2.036330
Os06t0343200	3.181130
Os02t0828500	4.148570
Os08t0481000	1.298080
Os02t0669500	64.015000
Os07t0136400	0.364340
Os06t0283300	9.790860
Os05t0176100	45.021400
Os04t0323500	1.343750
Os05t0187000	66.724800
Os04t0509300	7.878160
Os06t0218200	5.739060
Os05t0562350	4.355740
Os05t0194900	0.478219
Os04t0545300	1.525510
Os07t0632800	48.468300
Os07t0688700	97.174000
Os11t0303800	0.024466
Os06t0143100	188.069000
Os05t0389300	91.285800
Os08t0513300	7.244600
Os05t0368633	0.414649
Os03t0840900	83.661200
Os03t0821300	17.094200
Os09t0459500	3.462400
Os01t0527801	34.455300
Os03t0136800	28.845600
Os05t0531100	0.385849
Os03t0280700	32.232500
Os04t0671200	21.413800
Os10t0533100	12.291000
Os12t0480100	14.635000
Os08t0143400	9.091680
Os01t0960450	21.933700
Os11t0473350	18.213200
Os01t0833100	23.254600
Os09t0569450	9.917950
Os10t0444400	13.594300
Os03t0301700	35.320800
Os06t0691600	0.412763
Os03t0160300	5.824920
Os06t0569900	6.660170
Os02t0234300	31.419300
Os02t0540700	22.986000
Os05t0584200	79.591700
Os12t0188700	45.101900
Os09t0334600	1.786680
Os12t0180250	9.454960
Os10t0491900	40.592000
Os03t0417800	489.992000
Os05t0439400	18.339200
Os10t0162400	1.855470
Os08t0516600	23.117700
Os07t0210800	0.159497
Os06t0696400	129.820000
Os02t0114400	0.433204
Os03t0120350	2.146300
Os03t0247200	2.806880
Os11t0206700	10.498400
Os04t0625900	21.963000
Os05t0539500	18.190900
Os09t0315050	22.094900
Os09t0535000	67.183200
Os07t0635700	12.637400
Os06t0215100	1.002090
Os03t0439650	2.356110
Os02t0759500	4.181780
Os07t0686600	1.087030
Os08t0527300	0.572074
Os04t0630600	0.206686
Os07t0598100	0.230554
Os01t0559600	17.239600
Os03t0846400	28.975200
Os06t0343600	2.020940
Os10t0460800	2.563420
Os10t0357800	9.817700
Os07t0618400	1.019760
Os07t0579100	3.334170
Os02t0213700	0.242569
Os02t0302200	7.300280
Os03t0740650	11.967900
Os05t0205050	0.945833
Os03t0128000	13.706300
Os02t0299600	1.459930
Os09t0541700	9.655960
Os12t0230200	4.838130
Os02t0563800	8.767150
Os07t0104100	0.783722
Os05t0180700	54.712800
Os08t0192950	5.448700
Os03t0268250	2.574470
Os09t0103150	0.905191
Os07t0115300	2.335340
Os04t0269700	1.692210
Os03t0850300	8.367520
Os10t0417800	7.653290
Os02t0596500	49.493200
Os01t0866600	138.433000
Os11t0202200	7.092650
Os10t0511300	3.136270
Os06t0283200	5.429570
Os03t0712100	4.926790
Os01t0127450	12.333900
Os05t0196400	16.413900
Os07t0493850	3.477100
Os01t0800266	2.065130
Os05t0547700	7.127190
Os01t0265800	10.176400
Os09t0437100	0.323239
Os12t0596600	16.436800
Os10t0161625	12.512400
Os01t0544450	11.348400
Os05t0592800	9.741740
Os03t0424500	403.340000
Os11t0440200	4.682370
Os02t0796700	14.727700
Os09t0427125	28.887200
Os04t0634800	8.648270
Os08t0332700	1.050710
Os06t0301500	5.935720
Os04t0534600	0.555454
Os11t0115100	205.792000
Os09t0473650	9.582170
Os06t0662100	3.460320
Os10t0573100	38.304000
Os01t0518500	6.759270
Os12t0554300	0.612588
Os08t0551200	0.728164
Os02t0196300	20.087500
Os02t0725300	25.350900
Os02t0273900	16.675600
Os05t0354400	19.454400
Os03t0138700	2.218210
Os03t0826500	46.798300
Os08t0135900	65.060000
Os03t0137250	384.293000
Os07t0102150	0.525026
Os03t0698066	3.558170
Os01t0222500	19.081100
Os07t0680900	41.149800
Os02t0718000	16.224500
Os12t0105950	21.237300
Os05t0421900	3.805830
Os09t0306632	0.692738
Os02t0319300	65.193300
Os01t0768333	1.369920
Os02t0261100	108.887000
Os03t0418800	60.182900
Os08t0509400	1.989550
Os06t0694900	10.993500
Os11t0543600	1.806730
Os05t0295900	1.997810
Os04t0309400	26.254100
Os10t0422401	9.187280
Os11t0144900	0.149508
Os09t0533300	23.409400
Os03t0788400	42.426300
Os05t0406100	17.202100
Os06t0707200	15.848500
Os10t0536500	2.189150
Os03t0302000	8.415250
Os08t0530000	46.205500
Os08t0416900	3.990790
Os04t0669100	7.022630
Os10t0519600	24.163000
Os02t0626100	35.376700
Os06t0188800	1.977480
Os03t0114850	23.025100
Os11t0533400	0.367523
Os06t0714100	170.559000
Os12t0282400	0.087995
Os08t0207000	49.951200
Os12t0639700	4.097670
Os05t0580000	22.636600
Os03t0411100	9.067090
Os04t0546100	1.650960
Os05t0289400	30.556900
Os02t0683900	13.562400
Os03t0392400	26.642200
Os08t0566600	9.733410
Os04t0278000	25.822200
Os11t0577866	0.140949
Os11t0664400	0.402041
Os03t0407000	93.615100
Os02t0804300	10.523300
Os01t0865800	1.110110
Os04t0115650	0.075117
Os03t0808100	38.090700
Os04t0317300	5.439780
Os05t0166450	5.819610
Os01t0309100	20.384000
Os03t0730000	3.422370
Os02t0528200	46.878600
Os10t0146901	4.048990
Os07t0468900	4.387260
Os07t0108300	8.218140
Os02t0652600	37.170600
Os08t0130000	0.681189
Os01t0919900	11.494300
Os10t0518400	0.844509
Os07t0432201	1.737260
Os03t0598002	1.223770
Os12t0617175	3.183970
Os12t0104300	3.135400
Os12t0141400	3.633370
Os03t0407100	6.104290
Os03t0106350	0.156485
Os08t0566700	0.075540
Os01t0297700	0.298413
Os03t0345901	47.728300
Os12t0505800	1.946570
Os01t0877300	6.402600
Os03t0243800	8.912040
Os01t0617800	11.545900
Os04t0662700	11.386300
Os06t0613400	0.184377
Os05t0474500	10.809800
Os01t0259900	1.059970
Os03t0133900	26.032500
Os09t0414900	24.223200
Os04t0105200	7.800530
Os02t0435400	3.614360
Os06t0303800	3.289110
Os01t0555200	14.015500
Os02t0294700	14.051900
Os01t0956500	0.471023
Os12t0271600	14.994400
Os09t0246300	6.983650
Os04t0544700	3.850140
Os07t0108800	0.484638
Os09t0413100	11.592100
Os01t0644000	19.133200
Os05t0404400	2.827120
Os07t0176400	5.929910
Os01t0516900	0.074834
Os10t0104750	1.840920
Os04t0513400	0.520574
Os04t0444300	0.234844
Os09t0400600	1.893970
Os05t0317400	6.351630
Os09t0548700	1.398760
Os06t0232000	251.210000
Os03t0785401	27.488400
Os03t0385900	60.564200
Os07t0286000	5.011900
Os11t0256200	23.109400
Os02t0762800	1.022630
Os04t0693000	30.427500
Os03t0108700	35.363500
Os05t0372200	43.803500
Os01t0742000	22.497500
Os01t0852200	23.711100
Os11t0187001	0.544603
Os03t0175200	50.376200
Os04t0649700	9.641180
Os06t0146800	0.508795
Os03t0751000	95.034400
Os06t0199601	32.914500
Os12t0288600	16.464800
Os02t0550100	55.697600
Os05t0395025	3.816130
Os01t0890600	0.679929
Os12t0580700	6.873870
Os06t0296100	0.500602
Os05t0512050	0.400440
Os05t0389800	0.062786
Os09t0274100	9.019610
Os07t0639600	7.392100
Os05t0206600	12.576900
Os02t0175600	230.497000
Os02t0186500	8.652810
Os05t0406800	4.412840
Os03t0324700	0.366824
Os06t0561200	19.513300
Os06t0630850	3.625610
Os11t0527300	5.795320
Os01t0785600	1.243030
Os02t0742200	59.902800
Os10t0436950	6.270090
Os11t0677425	0.016633
Os03t0298300	24.401400
Os03t0670700	1672.800000
Os01t0756600	117.411000
Os04t0434300	12.036300
Os03t0319400	52.963200
Os02t0791300	41.395200
Os10t0443200	28.326300
Os05t0543100	16.764800
Os02t0621800	1.687720
Os04t0118700	1.068680
Os12t0412800	0.622685
Os01t0616400	15.111300
Os09t0560850	0.433742
Os06t0149300	29.509900
Os04t0438500	28.370400
Os01t0935450	0.982116
Os01t0609300	2.514040
Os03t0112700	19.822300
Os05t0127300	3.402750
Os02t0158350	6.898320
Os04t0497900	8.272160
Os02t0794500	0.999194
Os02t0197750	52.050100
Os06t0276300	0.069129
Os06t0142100	0.152833
Os09t0511600	1.705590
Os05t0365600	4.359090
Os02t0586800	11.479100
Os03t0111300	4.763240
Os01t0896800	312.134000
Os09t0432900	3.123680
Os12t0270900	7.479260
Os06t0589800	0.959058
Os04t0619000	0.168579
Os07t0122400	36.288500
Os12t0284000	9.904350
Os02t0542200	14.369000
Os01t0141900	19.248800
Os12t0163600	2.176500
Os11t0131700	16.641200
Os07t0631950	396.950000
Os06t0130900	110.214000
Os08t0360150	2.471350
Os01t0901000	26.090500
Os06t0220800	11.699500
Os05t0177500	0.498490
Os12t0599800	10.429300
Os12t0131300	2.733120
Os12t0100100	15.098000
Os03t0613100	0.984519
Os06t0115700	4.610350
Os04t0331650	2.752230
Os08t0299200	10.493700
Os03t0760800	501.893000
Os04t0560300	7.778260
Os09t0279500	13.632200
Os01t0649100	129.615000
Os06t0137500	40.708300
Os12t0502350	2.704160
Os07t0655900	19.323300
Os03t0100800	2.541760
Os05t0540300	22.385000
Os06t0150600	1.431550
Os07t0499800	8.549240
Os04t0470100	36.698200
Os04t0111900	2.559550
Os03t0121250	17.355600
Os01t0253200	7.194080
Os04t0403500	26.633400
Os05t0541700	13.064200
Os09t0477700	1.680560
Os04t0636300	0.421131
Os01t0869500	19.732100
Os08t0230600	0.848147
Os02t0534800	154.668000
Os05t0280350	52.764700
Os05t0173800	5.930500
Os04t0320200	49.377900
Os03t0275100	1.172330
Os09t0508500	50.388000
Os02t0565200	16.489300
Os04t0516701	1.801280
Os05t0518300	6.814340
Os07t0247100	8.818540
Os08t0535200	7.777550
Os05t0196700	0.943518
Os03t0602300	74.477500
Os01t0246500	2.244000
Os07t0171200	10.293500
Os06t0349700	1.426060
Os05t0567300	7.306880
Os02t0325600	1.261080
Os11t0169266	0.838708
Os10t0343900	1.470480
Os01t0750100	8.645330
Os05t0349400	2.887130
Os01t0872700	15.727200
Os09t0411650	2.145130
Os12t0102800	0.547478
Os02t0307800	15.076900
Os11t0161133	2.117100
Os04t0485200	38.749700
Os03t0138900	4.422170
Os12t0230133	1.640490
Os01t0207001	1.665780
Os01t0934300	9.030460
Os06t0503100	3.087340
Os01t0826900	6.929780
Os08t0205400	149.268000
Os04t0555300	7.249970
Os07t0654500	0.654206
Os03t0759250	5.868130
Os05t0141700	38.952200
Os02t0796600	36.241500
Os02t0111600	1.482490
Os03t0264400	22.533700
Os07t0446400	3.129680
Os04t0681500	0.178930
Os08t0476400	27.180900
Os06t0134000	315.995000
Os11t0169900	88.543900
Os09t0541050	1.135770
Os04t0445700	0.878128
Os02t0739400	58.485600
Os07t0265600	12.984600
Os02t0732700	17.370900
Os02t0817050	7.549300
Os10t0411200	1.179520
Os05t0554800	1.707500
Os03t0124000	1.085100
Os01t0908400	140.106000
Os10t0499400	19.541900
Os04t0254300	0.209409
Os02t0654000	18.129300
Os03t0426900	8.416630
Os02t0304900	17.918400
Os09t0375000	14.257100
Os03t0124300	61.680400
Os01t0255100	0.175343
Os02t0255100	27.791500
Os01t0257100	67.861800
Os04t0605500	70.033800
Os07t0510900	6.264940
Os03t0136400	0.173262
Os01t0217800	32.986400
Os02t0553400	6.268610
Os01t0973500	3.113640
Os01t0936800	23.858400
Os08t0224200	17.570200
Os03t0819400	11.746900
Os02t0574900	2.414010
Os07t0246600	7.704870
Os11t0130400	1.373430
Os08t0234200	23.963900
Os03t0640400	53.156500
Os02t0189000	115.445000
Os01t0588800	15.654100
Os08t0163200	3.710630
Os03t0261500	22.977700
Os05t0494600	11.696900
Os07t0523700	125.337000
Os01t0508500	0.389585
Os03t0308850	17.338100
Os01t0779300	4.496620
Os06t0592500	4.724560
Os08t0564500	39.911700
Os08t0422200	9.878620
Os10t0132400	12.204100
Os03t0224300	10.396000
Os04t0658700	0.389749
Os03t0347200	30.613000
Os05t0452800	6.206870
Os09t0530700	75.081800
Os01t0147900	516.806000
Os02t0802650	2.549810
Os09t0434200	9.121010
Os03t0374551	7.896190
Os03t0339700	24.455600
Os08t0121925	27.324700
Os05t0125100	19.863900
Os03t0125100	21.485200
Os02t0535801	2.823030
Os02t0506500	34.528900
Os07t0618600	17.330000
Os12t0565200	1.637240
Os08t0541300	1.556550
Os06t0167500	20.257400
Os05t0207400	0.306497
Os05t0357800	20.936900
Os10t0578900	18.815400
Os02t0317300	30.768100
Os01t0871100	4.185610
Os03t0107500	0.188485
Os01t0631500	1.911710
Os01t0197200	55.741400
Os12t0114100	0.883970
Os08t0418600	2.031640
Os05t0446550	89.962100
Os07t0673900	80.063300
Os02t0554800	8.055090
Os06t0193200	2.527830
Os08t0338900	8.055930
Os03t0645200	23.474800
Os12t0127100	2.480510
Os03t0829100	19.177800
Os12t0637200	1.680620
Os08t0369000	16.260800
Os01t0627916	0.241468
Os12t0110300	49.632900
Os01t0672166	0.884410
Os01t0233400	5.867030
Os07t0463500	15.730800
Os05t0386800	49.355000
Os04t0488800	5.604620
Os10t0437100	3.191480
Os02t0226600	2.335080
Os07t0185700	2.320720
Os02t0102800	1.253120
Os10t0432400	0.195434
Os01t0263300	3.207240
Os02t0804933	3.368000
Os02t0273800	4.236800
Os04t0657900	18.941800
Os08t0554100	54.405500
Os09t0365300	1.159100
Os03t0766900	10.042600
Os04t0604200	1.721360
Os03t0596800	17.422600
Os04t0425100	1.838650
Os03t0217000	20.124200
Os02t0566450	2.066650
Os03t0116800	7.385900
Os01t0234001	2.181120
Os09t0454300	1.695360
Os12t0100500	0.822518
Os06t0210400	0.187556
Os02t0800100	130.275000
Os11t0296800	31.295000
Os02t0110400	20.298700
Os01t0513850	15.632000
Os04t0613700	6.529350
Os01t0506100	6.847780
Os03t0612400	1.035560
Os04t0482900	13.609100
Os10t0205300	1.267910
Os12t0274750	4.579150
Os02t0235000	12.890500
Os02t0659600	0.627744
Os10t0194225	14.493100
Os03t0792050	259.787000
Os03t0636300	8.537800
Os01t0978500	5.362090
Os01t0201600	146.277000
Os05t0115650	0.463119
Os03t0238800	26.267100
Os07t0270950	3.955960
Os12t0548800	5.393700
Os04t0613500	265.940000
Os11t0567800	0.101081
Os01t0552300	29.285700
Os10t0522400	16.423400
Os01t0810833	0.622415
Os03t0797800	38.399600
Os03t0160200	22.104400
Os08t0220400	50.348000
Os02t0159850	8.160770
Os03t0154100	7.692890
Os07t0190900	6.956670
Os08t0127500	19.010000
Os10t0577600	5.127570
Os12t0604700	23.281100
Os02t0701900	17.082800
Os01t0718300	36.924900
Os03t0425100	6.002210
Os02t0689200	14.285800
Os08t0206600	4.640060
Os01t0247600	10.113600
Os11t0670900	0.311238
Os05t0583100	16.399400
Os02t0268600	0.359045
Os01t0736551	2.712900
Os08t0485400	0.294344
Os06t0291800	2.916390
Os02t0220450	1.339360
Os03t0142500	0.818054
Os01t0239700	34.041000
Os08t0515900	1.717280
Os05t0127266	34.842500
Os01t0208800	9.142040
Os06t0270900	49.801700
Os01t0256800	10.099200
Os03t0178200	3.257080
Os03t0338000	0.214787
Os10t0362700	0.403654
Os03t0748000	20.210200
Os12t0521300	0.232210
Os01t0140100	28.502200
Os12t0633700	2.132670
Os01t0222700	1.226970
Os01t0871300	7.318300
Os05t0519200	10.354100
Os07t0160400	9.786410
Os03t0302200	57.824200
Os06t0104300	14.069400
Os03t0742300	60.805500
Os10t0407100	10.651700
Os03t0584050	4.783740
Os05t0442000	4.103420
Os03t0187100	13.107700
Os04t0684800	189.673000
Os04t0420801	1.897450
Os03t0588100	0.218919
Os10t0111325	1.347460
Os03t0807900	6.835890
Os02t0748800	13.091800
Os09t0413600	8.033970
Os05t0419000	3.881760
Os06t0136100	12.951800
Os04t0457200	21.130100
Os08t0530300	0.098363
Os03t0247900	34.985200
Os03t0191900	34.921000
Os01t0601700	1.695200
Os11t0685100	0.116789
Os02t0130700	28.197600
Os01t0132500	10.412600
Os04t0225100	13.663800
Os07t0572850	24.513800
Os03t0762900	21.343100
Os02t0584900	9.820030
Os06t0247000	18.238900
Os06t0561501	0.377642
Os03t0211100	2.496420
Os02t0510600	49.885500
Os06t0191300	6.729780
Os08t0450200	6.593540
Os01t0720500	2.170040
Os11t0683600	204.672000
Os02t0135900	1.478760
Os02t0192500	19.812000
Os06t0134400	13.870900
Os06t0565900	8.402950
Os02t0610500	10.530700
Os04t0602500	2.444380
Os02t0805700	19.611500
Os05t0378900	9.764270
Os12t0169000	8.659750
Os01t0877500	32.497000
Os03t0844450	14.950700
Os01t0848700	5.764680
Os07t0580800	7.125190
Os12t0554800	4.176390
Os03t0848300	33.008000
Os01t0693800	24.453600
Os03t0169700	6.168630
Os05t0279400	21.464100
Os06t0580100	8.837420
Os06t0175800	10.988700
Os09t0471100	8.957520
Os02t0138100	0.580759
Os10t0467850	0.190867
Os04t0206350	0.106215
Os04t0476600	2.994810
Os07t0438700	9.449150
Os12t0291400	1.675610
Os01t0113700	0.975394
Os05t0495300	17.534800
Os02t0760300	623.188000
Os01t0958900	8.620720
Os05t0539700	154.258000
Os01t0187500	0.909540
Os01t0734800	1.814540
Os02t0471500	36.683000
Os02t0724600	21.172200
Os05t0584400	0.233017
Os05t0465800	0.442116
Os05t0207350	62.355400
Os03t0211900	55.864600
Os01t0647000	2.702380
Os01t0615200	10.532800
Os08t0434700	7.449560
Os05t0191700	0.634026
Os05t0158500	1.886870
Os03t0667150	10.635500
Os03t0168700	1.159260
Os02t0519900	398.411000
Os01t0272800	8.416650
Os05t0516850	22.113900
Os04t0682051	42.951400
Os12t0575200	74.700200
Os07t0523100	32.507300
Os12t0566000	101.097000
Os01t0303800	4.677400
Os08t0542800	6.384410
Os08t0520100	1.762070
Os07t0475400	32.193100
Os03t0639700	27.130500
Os12t0274700	8.435020
Os07t0625400	3.242810
Os05t0481500	3.994680
Os12t0600200	9.161970
Os04t0226400	5.855440
Os01t0731800	2.391290
Os08t0235550	9.969450
Os02t0244650	25.078200
Os01t0661000	21.378400
Os02t0153500	0.925337
Os10t0547900	1.068620
Os04t0183500	5.012410
Os09t0249100	3.089510
Os01t0738000	52.442100
Os01t0756200	35.327800
Os01t0868301	3.624970
Os11t0183700	3.765890
Os05t0357850	5.082600
Os08t0422401	0.570414
Os05t0354300	5.160550
Os02t0276500	30.036300
Os02t0265200	0.550273
Os05t0519300	0.562818
Os04t0270550	24.447000
Os01t0212500	31.030500
Os01t0795250	0.602578
Os08t0120500	75.871700
Os10t0205400	5.449560
Os03t0738101	1.593510
Os03t0415500	3.682940
Os02t0639550	3.865910
Os04t0556000	2.497720
Os02t0115900	48.128100
Os01t0937500	0.147241
Os12t0481100	20.017900
Os05t0183100	26.899900
Os05t0200500	15.418000
Os01t0330200	0.167045
Os01t0329400	26.642200
Os11t0546100	16.166600
Os10t0430600	6.248780
Os01t0799500	95.163700
Os08t0410500	6.686330
Os02t0590850	14.652100
Os03t0418000	1.716610
Os07t0657200	26.159600
Os01t0130500	43.792100
Os07t0573900	418.196000
Os12t0192300	0.488080
Os07t0461800	0.385849
Os07t0496600	33.994300
Os02t0649800	2.373240
Os06t0223700	5.106190
Os02t0169900	3.776360
Os09t0416600	9.215480
Os11t0177750	0.868531
Os09t0532200	0.436968
Os01t0612200	120.086000
Os10t0404900	8.586670
Os06t0539400	3.274800
Os01t0169851	5.018700
Os06t0335101	5.453130
Os06t0659500	57.873800
Os06t0236900	14.793200
Os02t0668000	1.920210
Os12t0145500	11.850800
Os10t0533200	12.786600
Os03t0734100	9.131360
Os01t0769200	7.287050
Os08t0172300	9.733750
Os04t0564500	2.550380
Os06t0478600	1.771010
Os06t0176200	26.217600
Os06t0662600	3.043200
Os05t0110700	12.709600
Os05t0582800	6.880300
Os02t0668100	4.991150
Os03t0634000	105.563000
Os10t0474800	3.947580
Os02t0146500	5.260830
Os01t0185200	63.795200
Os11t0506800	5.301430
Os04t0561700	8.789610
Os09t0506150	2.111250
Os09t0567600	4.413940
Os08t0535400	32.066100
Os05t0165900	3.633630
Os10t0190500	0.455275
Os03t0116300	33.704800
Os09t0433000	14.349300
Os08t0431200	0.089125
Os02t0792600	47.781400
Os02t0572400	31.470100
Os03t0810900	11.325700
Os06t0129300	14.213300
Os03t0382100	0.452522
Os06t0188500	5.120080
Os02t0686450	20.191000
Os03t0304400	2.312920
Os01t0667100	9.417880
Os08t0497300	3.390780
Os08t0135100	6.547310
Os02t0720900	0.161028
Os02t0644900	0.192820
Os05t0481800	5.014540
Os04t0391500	1.150160
Os04t0564700	39.482300
Os09t0405400	4.999220
Os03t0855100	7.614300
Os07t0472900	0.755139
Os03t0272900	16.740500
Os12t0498900	0.230613
Os09t0339000	3.071000
Os02t0626600	0.313480
Os04t0454900	0.195442
Os03t0152600	8.666240
Os03t0641250	0.043630
Os01t0316500	34.753500
Os01t0911900	1.983130
Os07t0492000	178.510000
Os06t0712550	23.615500
Os12t0583400	14.775700
Os04t0686300	27.695400
Os11t0571900	28.120800
Os01t0369000	114.080000
Os04t0683500	5.788980
Os12t0478200	3.584110
Os02t0589600	1.544260
Os01t0971550	142.887000
Os03t0215400	229.056000
Os10t0437000	2.331760
Os08t0536000	20.492400
Os10t0330600	0.076897
Os09t0529400	4.410920
Os12t0124200	167.308000
Os07t0664500	0.817505
Os07t0571100	20.815800
Os08t0539300	25.280000
Os08t0532800	84.596100
Os07t0597500	4.327330
Os01t0685100	4.815690
Os07t0203950	8.244970
Os03t0321000	35.413200
Os10t0180800	1.190480
Os07t0295000	12.671700
Os10t0493600	146.014000
Os04t0474800	1.177880
Os02t0525900	44.695800
Os02t0279800	47.283600
Os01t0512100	9.419520
Os08t0246700	3.692540
Os10t0188000	2.075130
Os07t0507300	21.428600
Os07t0257400	11.117600
Os08t0473900	0.131734
Os03t0188200	0.196013
Os08t0127300	29.291500
Os02t0101100	25.910300
Os05t0314100	166.395000
Os08t0239900	0.222208
Os02t0810450	15.660100
Os02t0834700	4.100800
Os05t0101300	4.384460
Os03t0764000	0.209531
Os10t0395400	0.388832
Os02t0121000	13.983200
Os03t0174300	0.811201
Os07t0643100	0.275339
Os09t0469300	0.811887
Os10t0444100	4.048700
Os06t0143700	4.517510
Os09t0485050	4.518620
Os08t0243001	22.272000
Os11t0133850	4.544570
Os04t0449000	4.672190
Os06t0705100	4.992610
Os03t0858100	33.836500
Os03t0621900	0.551504
Os02t0557500	13.795400
Os01t0174300	6.972460
Os05t0145600	49.759000
Os05t0357525	1.492420
Os01t0667725	19.585500
Os01t0616100	32.155400
Os03t0760600	54.432000
Os11t0544100	9.745970
Os10t0518100	30.076900
Os08t0126300	414.999000
Os11t0707700	47.081400
Os04t0477100	1.429780
Os12t0235800	12.580600
Os08t0214233	0.290143
Os04t0480100	46.258400
Os03t0816700	2.694120
Os01t0175400	14.971000
Os03t0747600	18.070500
Os12t0631100	21.126000
Os03t0299800	0.944525
Os06t0586300	2.532460
Os02t0760600	9.910150
Os01t0914600	1.548220
Os09t0421133	2.367720
Os07t0573000	0.201554
Os05t0581900	1.194700
Os05t0102800	2.271310
Os02t0702500	12.479400
Os09t0482840	0.835815
Os04t0527800	47.615200
Os01t0663800	43.005700
Os07t0145500	9.148510
Os11t0538900	14.183500
Os03t0204366	125.339000
Os01t0242600	19.490000
Os04t0485800	24.537600
Os03t0255100	101.901000
Os06t0687700	35.372400
Os12t0182200	9.730010
Os05t0318700	8.835510
Os11t0130200	0.250731
Os01t0108200	17.007500
Os11t0586900	45.430800
Os07t0200801	0.667459
Os12t0444500	1.368270
Os01t0227500	0.120806
Os05t0548600	1.505460
Os01t0856900	2.453280
Os02t0710700	1.505060
Os09t0416700	8.661760
Os01t0758300	4.223550
Os04t0690100	1.740440
Os04t0622800	1.974060
Os02t0764500	2.862140
Os07t0230400	9.426030
Os01t0178100	20.501600
Os09t0365100	23.402200
Os11t0604600	27.586100
Os01t0907400	11.082200
Os11t0208500	1.355730
Os10t0150300	0.282009
Os04t0658600	50.823600
Os01t0683525	1.057700
Os04t0465700	8.669350
Os03t0855600	32.652900
Os01t0175500	1.910250
Os04t0668400	29.310500
Os09t0112100	2.140320
Os08t0461100	0.302146
Os02t0535000	22.748300
Os03t0344232	0.398853
Os01t0321800	30.888800
Os01t0198200	47.348100
Os03t0702700	3.134260
Os01t0680400	87.036400
Os01t0679300	0.780396
Os12t0139300	8.408970
Os07t0538300	0.078701
Os09t0480466	6.642200
Os02t0659100	0.756929
Os02t0817600	5.186190
Os03t0740700	25.008000
Os03t0709000	39.756500
Os06t0166900	16.286200
Os06t0126000	53.998100
Os04t0662800	25.164000
Os01t0838350	38.596500
Os10t0542266	37.377900
Os04t0272700	5.325180
Os08t0178100	19.419900
Os02t0151350	0.039524
Os08t0263300	7.940060
Os05t0101200	30.830800
Os02t0139100	28.860700
Os01t0949400	39.204500
Os08t0479400	5.064740
Os12t0631150	1.902240
Os01t0205100	22.740500
Os03t0196800	75.073500
Os07t0538200	0.099010
Os11t0128700	4.296110
Os10t0562200	0.629744
Os02t0680400	37.648300
Os04t0659400	34.106300
Os09t0507800	187.313000
Os01t0721900	86.217400
Os01t0798100	22.826600
Os03t0558700	2.796570
Os04t0201900	2.593830
Os01t0844500	44.638700
Os07t0158100	14.617900
Os05t0460000	12.814800
Os02t0111700	448.519000
Os01t0201500	6.207920
Os11t0482500	5.274190
Os10t0498200	30.053200
Os04t0209200	1.616470
Os02t0768600	21.697800
Os02t0199900	27.188500
Os02t0741400	38.683400
Os01t0554150	1.266880
Os01t0929800	2.243490
Os07t0640401	5.137850
Os07t0412400	25.004400
Os03t0689866	5.870790
Os05t0468100	0.174540
Os04t0554200	0.254216
Os01t0264400	2.893080
Os07t0123900	6.066980
Os06t0148600	4.248580
Os04t0635500	32.958400
Os01t0934400	9.604150
Os01t0728400	16.503600
Os01t0936700	2.553420
Os03t0230300	4.274230
Os08t0565800	30.308800
Os06t0543500	0.189729
Os03t0811100	19.406300
Os01t0833500	36.871000
Os03t0686500	14.239500
Os07t0599000	21.318100
Os06t0286228	0.287243
Os02t0718100	102.630000
Os04t0470700	2.404120
Os02t0824350	105.613000
Os12t0175500	7.807790
Os05t0471350	7.028010
Os02t0654700	7.476350
Os01t0197100	5.122800
Os10t0156300	12.954400
Os08t0326400	237.973000
Os03t0441500	16.720500
Os11t0139700	85.113500
Os06t0129700	8.587440
Os01t0142100	7.866510
Os10t0394200	7.114670
Os04t0457100	33.287500
Os03t0108932	3.329970
Os07t0212300	5.418360
Os11t0610700	29.434000
Os09t0544000	0.246045
Os03t0102000	33.950600
Os01t0787300	2.773220
Os02t0640300	7.255740
Os01t0908600	0.142446
Os10t0497400	0.990234
Os02t0757800	48.760300
Os06t0155400	1.545760
Os11t0557400	0.560653
Os12t0621766	5.724260
Os07t0208900	5.815610
Os07t0558200	5.301480
Os07t0185432	23.198900
Os02t0675700	12.843100
Os01t0326000	1.429770
Os08t0485600	16.428100
Os05t0542500	50.202000
Os11t0106100	1.991170
Os09t0431600	3.683830
Os04t0577500	1.294160
Os08t0119500	18.711300
Os01t0766200	13.552500
Os05t0566900	14.758300
Os11t0265400	26.550400
Os01t0928200	43.091000
Os04t0394200	34.408400
Os01t0143100	5.001140
Os01t0210400	0.944996
Os06t0116400	3.528240
Os04t0310500	129.764000
Os04t0394700	8.400120
Os08t0130250	0.618135
Os07t0551700	0.273221
Os06t0159600	10.010200
Os03t0343500	62.084500
Os12t0574000	0.341117
Os04t0457800	18.703800
Os05t0383000	16.963000
Os01t0344620	0.034191
Os04t0689300	0.614132
Os04t0309600	0.155277
Os06t0217600	11.741000
Os05t0340000	0.393064
Os04t0682400	7.705060
Os06t0218800	0.557764
Os11t0598000	3.766160
Os02t0474700	17.686600
Os04t0284600	16.787100
Os01t0549500	3.031650
Os03t0398600	4.278550
Os02t0462800	0.736587
Os08t0562100	17.150600
Os12t0594950	0.761476
Os07t0290200	0.402041
Os06t0667500	31.909700
Os03t0239000	8.077340
Os02t0747900	87.641800
Os03t0651700	2.684440
Os03t0244650	0.115735
Os09t0498300	0.315833
Os08t0420700	7.207550
Os04t0690900	3.984460
Os06t0538000	74.511500
Os05t0426400	17.941500
Os10t0548300	3.366080
Os11t0148200	13.328300
Os07t0189800	39.895100
Os01t0188200	1.400770
Os06t0566500	1.953790
Os01t0210600	194.775000
Os03t0103900	5.338040
Os03t0231750	5.163010
Os10t0118200	0.897902
Os01t0301000	30.830800
Os08t0441400	33.320000
Os01t0890050	0.120661
Os01t0141300	0.165670
Os02t0229000	167.381000
Os04t0685300	408.885000
Os07t0670300	0.194122
Os01t0764400	17.641200
Os05t0475300	14.966600
Os03t0261800	1.892530
Os01t0976700	16.234600
Os08t0517600	56.657500
Os07t0692900	1.359140
Os05t0574500	384.253000
Os11t0549900	3.081450
Os01t0958700	24.698100
Os05t0270000	9.839810
Os03t0346700	34.927400
Os06t0687800	24.381700
Os12t0168700	2.686980
Os05t0495100	13.741600
Os04t0129350	1.526300
Os10t0488850	0.815967
Os03t0390200	15.147100
Os07t0570100	2.751510
Os10t0430800	25.043700
Os01t0778100	0.164586
Os01t0800101	22.783100
Os07t0171100	2.044350
Os05t0150100	0.186909
Os06t0713900	40.270500
Os07t0206750	0.760675
Os03t0333700	22.167400
Os11t0130900	0.893725
Os08t0444440	2.481230
Os02t0325800	2.524620
Os09t0515400	2.798610
Os02t0767150	9.030480
Os04t0447700	0.358817
Os01t0149600	28.713400
Os01t0253100	28.260900
Os01t0269950	3.729180
Os08t0369200	0.496304
Os02t0453800	1.254100
Os12t0548300	13.691600
Os07t0613833	2.469310
Os04t0234600	10.120000
Os11t0153450	4.244800
Os07t0131375	0.127062
Os04t0167875	16.035900
Os02t0115700	314.083000
Os04t0618500	54.733700
Os03t0171700	1.379380
Os06t0179950	5.553850
Os05t0506300	115.390000
Os03t0227000	48.650700
Os04t0433300	1.838980
Os03t0737300	1.157550
Os01t0897000	34.687600
Os04t0644100	13.934200
Os07t0573300	20.665400
Os01t0888800	1.110690
Os08t0496150	0.116789
Os02t0711400	2.473270
Os01t0367100	11.320100
Os02t0828400	21.600000
Os10t0502400	6.866960
Os01t0939600	21.170500
Os12t0267500	0.737283
Os07t0580300	2.882270
Os06t0574700	6.411800
Os03t0298600	47.933600
Os01t0723400	36.564300
Os12t0614100	0.174734
Os09t0425900	58.698700
Os04t0312100	8.692750
Os02t0777400	80.279900
Os04t0429800	5.126650
Os09t0483500	1.837620
Os06t0554100	0.237417
Os07t0691800	15.773800
Os04t0219200	0.062826
Os12t0498300	26.973500
Os06t0680900	25.883700
Os03t0372700	37.325300
Os05t0509500	4.303790
Os10t0498700	19.899100
Os04t0456900	1.261510
Os08t0552900	1.442390
Os08t0200100	22.400900
Os03t0275500	107.186000
Os01t0318000	0.590995
Os02t0331200	4.440710
Os07t0585100	50.219000
Os03t0197100	39.151800
Os02t0776900	9.375710
Os03t0764300	26.570100
Os08t0157800	2.385270
Os02t0662900	7.179740
Os01t0668600	4.443590
Os08t0511000	1.141990
Os09t0555400	0.691306
Os05t0451300	48.984400
Os05t0594500	8.575580
Os08t0358050	0.757859
Os06t0109100	9.851640
Os07t0299701	4.064960
Os05t0535500	8.355670
Os05t0353500	22.300800
Os02t0557800	15.940500
Os07t0529600	237.520000
Os03t0125700	42.209700
Os11t0128000	5.439550
Os10t0534900	0.462638
Os07t0415200	19.195500
Os06t0183900	39.372000
Os01t0104100	33.661400
Os10t0571200	15.597800
Os09t0442600	5.641170
Os04t0603800	6.497130
Os03t0195200	26.594700
Os02t0118500	3.217240
Os12t0511400	3.851160
Os05t0362500	28.511600
Os02t0674750	32.280300
Os01t0740800	0.931084
Os10t0480350	1.336310
Os07t0179000	1.633460
Os02t0280100	81.668700
Os06t0652000	3.714860
Os03t0609400	7.013370
Os10t0579800	0.728041
Os01t0111800	32.209700
Os01t0719150	1.660780
Os01t0641050	0.567651
Os04t0674300	7.981480
Os08t0425200	6.886140
Os06t0636600	4.741200
Os05t0179950	9.800990
Os01t0966200	12.418600
Os06t0225600	1.657880
Os01t0739700	46.418000
Os08t0454600	3.174950
Os03t0640300	1.376470
Os01t0589200	1.531100
Os08t0435725	2.379390
Os01t0298301	1.085440
Os12t0170700	8.420860
Os08t0270500	5.059200
Os01t0954900	1.764310
Os03t0340500	9.523890
Os11t0703600	5.845500
Os10t0421800	7.247150
Os09t0400000	6.099990
Os01t0813350	1.269540
Os04t0399300	1.187490
Os12t0626100	23.148800
Os06t0133400	377.662000
Os01t0837500	54.810000
Os03t0849600	25.038300
Os02t0555000	43.138100
Os01t0817800	42.261900
Os07t0410100	45.616100
Os04t0119300	15.417500
Os03t0269700	1.023330
Os01t0841100	10.586400
Os06t0704400	43.778400
Os08t0191900	34.475800
Os02t0699150	0.347227
Os05t0430900	3.218170
Os09t0545100	0.564466
Os07t0695200	7.731670
Os05t0252050	0.039079
Os05t0426150	0.126028
Os10t0142600	0.142446
Os10t0517050	6.173720
Os03t0407050	3.690070
Os03t0745100	1.200390
Os02t0100300	98.569000
Os08t0440300	14.344300
Os09t0423500	1.865540
Os08t0412100	3.677030
Os03t0281300	0.195010
Os03t0122100	6.295630
Os10t0163250	14.081100
Os04t0668000	1.107190
Os04t0618400	1.680590
Os01t0780701	0.160771
Os05t0571700	19.893700
Os04t0129900	0.318946
Os03t0106300	1.085750
Os04t0531400	6.072330
Os05t0178400	21.783600
Os01t0251100	30.718200
Os10t0540200	0.939711
Os05t0121400	9.719830
Os01t0593100	0.448661
Os03t0773800	4.780790
Os01t0254850	2.913580
Os06t0320100	41.190200
Os03t0399600	0.501064
Os12t0134000	0.515833
Os08t0107900	16.509600
Os05t0116000	19.224100
Os02t0307900	0.557618
Os06t0146700	0.221231
Os04t0381000	6.999370
Os02t0108400	20.013300
Os03t0266800	80.172400
Os02t0102400	29.174900
Os05t0380900	229.528000
Os01t0218800	2.908930
Os02t0207300	0.265978
Os03t0633400	35.566200
Os02t0610700	25.707400
Os02t0550600	36.080200
Os01t0957900	10.241500
Os01t0133500	5.200970
Os08t0416100	19.735000
Os07t0162300	40.957300
Os06t0235850	0.694047
Os03t0408401	1.216720
Os03t0822800	8.099720
Os01t0657000	3.829120
Os08t0448900	1.594040
Os08t0491100	5.085890
Os02t0461400	9.470890
Os02t0559300	2.025690
Os12t0548200	37.770800
Os04t0574500	0.301092
Os01t0953600	30.765700
Os10t0536000	41.855300
Os02t0110900	2.238310
Os06t0220300	4.439460
Os06t0163701	2.254090
Os02t0829600	19.499000
Os01t0643300	26.465000
Os04t0643000	17.061700
Os04t0508975	6.312850
Os09t0539901	2.909700
Os04t0471700	1.856270
Os02t0221300	0.656607
Os06t0677500	14.656400
Os02t0730000	51.917500
Os09t0100750	12.152700
Os03t0838500	6.614330
Os06t0609700	30.579600
Os03t0190000	3.110920
Os09t0480100	15.993600
Os04t0584550	0.382342
Os03t0307333	14.495500
Os04t0693400	8.616830
Os01t0819500	751.616000
Os01t0836800	22.065600
Os07t0626800	0.922545
Os03t0821950	170.183000
Os01t0879100	24.218800
Os06t0104350	11.701600
Os01t0150000	168.306000
Os01t0704400	8.276510
Os10t0497700	2.721090
Os12t0420100	4.350340
Os10t0456500	14.288200
Os10t0130701	0.208749
Os08t0320200	0.480378
Os09t0452800	0.328633
Os01t0755550	2.035200
Os07t0133500	11.743600
Os03t0431500	8.559040
Os11t0131600	0.226643
Os08t0162100	28.715400
Os04t0585700	26.106800
Os04t0445900	14.634400
Os10t0154000	17.027000
Os07t0484300	24.764800
Os06t0367900	5.175600
Os09t0530275	0.401611
Os06t0234200	17.105200
Os05t0173500	5.411640
Os03t0839200	0.222384
Os09t0412700	1.642700
Os10t0177400	13.558400
Os11t0234300	3.996370
Os11t0483600	44.235400
Os11t0161100	5.199300
Os06t0141166	6.992050
Os07t0490300	16.689800
Os01t0169500	14.871000
Os02t0179600	2.580170
Os06t0232100	4.948560
Os06t0570566	2.752820
Os01t0818800	0.578617
Os11t0130600	2.099200
Os02t0749200	3.918280
Os02t0692000	9.861280
Os08t0302100	0.345438
Os05t0595800	0.444882
Os07t0659900	7.085760
Os03t0767600	9.146350
Os08t0546100	2.638250
Os01t0933500	2.750640
Os04t0307200	34.618000
Os03t0559700	16.479700
Os09t0471900	8.397410
Os08t0545300	66.736400
Os11t0131500	1.947600
Os02t0826500	28.448500
Os08t0564300	24.624900
Os04t0556900	3.780820
Os01t0152900	100.714000
Os04t0497400	37.876300
Os01t0168400	15.695900
Os03t0244800	1.810800
Os01t0560200	62.018700
Os04t0674350	2.952520
Os09t0315800	14.274100
Os08t0236800	4.203390
Os01t0933950	51.941100
Os05t0587000	19.017800
Os02t0511800	18.559900
Os04t0554300	0.447663
Os03t0129400	7.891540
Os02t0667300	22.091800
Os09t0499400	1.116240
Os02t0740400	1.697670
Os05t0226000	10.687400
Os03t0563300	34.117000
Os02t0245800	2.622370
Os05t0576750	5.938530
Os05t0155400	9.894060
Os04t0137450	12.083800
Os10t0499500	0.353837
Os07t0122300	0.832561
Os05t0333200	47.342400
Os01t0170600	19.410700
Os03t0150901	0.304050
Os01t0218500	94.207800
Os03t0298900	2.250050
Os02t0774100	55.065500
Os10t0563350	21.085300
Os02t0674233	4.751790
Os01t0688600	27.207400
Os06t0179050	9.729600
Os01t0699900	0.550891
Os11t0107700	1.707730
Os05t0161200	5.658290
Os04t0680300	15.312400
Os01t0933900	21.971800
Os02t0803900	1.131410
Os04t0570125	0.069655
Os03t0136900	71.336600
Os11t0429433	5.963410
Os01t0827200	10.545300
Os09t0296700	6.781440
Os02t0332450	0.076313
Os11t0549401	48.107800
Os04t0597866	2.320270
Os08t0406700	10.495000
Os03t0827500	27.035200
Os03t0808200	0.312795
Os02t0539600	45.260700
Os08t0236700	0.969700
Os05t0567200	0.130525
Os07t0685600	30.953100
Os03t0650700	11.848700
Os10t0422583	8.979720
Os08t0360000	9.087130
Os01t0508000	0.282745
Os09t0382500	178.060000
Os04t0107650	0.563751
Os12t0223000	0.847377
Os03t0760900	9.534660
Os01t0589300	37.279700
Os02t0632500	14.122700
Os01t0357800	4.629660
Os03t0243250	2.091700
Os01t0348600	84.645000
Os09t0516800	1.360300
Os08t0438801	0.577426
Os08t0502000	4.581410
Os12t0405400	3.878990
Os03t0389100	0.178930
Os05t0543300	24.450300
Os10t0150800	4.563320
Os04t0531100	774.299000
Os02t0215100	1.202100
Os11t0470600	22.284900
Os01t0239100	17.102900
Os02t0140200	17.192300
Os04t0185600	0.134181
Os11t0661400	20.514600
Os10t0470900	17.158800
Os02t0250400	4.344700
Os06t0681400	319.453000
Os03t0768900	0.363539
Os03t0668900	33.016700
Os01t0705000	6.228710
Os05t0585800	0.295667
Os03t0244600	0.346999
Os10t0504100	0.900466
Os03t0435300	1.029200
Os01t0583100	158.352000
Os06t0600700	2.827030
Os10t0497700	1.737550
Os04t0492400	4.416620
Os03t0249400	69.773700
Os07t0608500	152.596000
Os07t0596300	5.470040
Os04t0422000	11.042900
Os04t0249900	0.589264
Os10t0371200	3.424770
Os10t0369750	14.863600
Os01t0750300	2.072300
Os01t0836600	8.468950
Os03t0367800	22.970600
Os10t0544500	21.572600
Os06t0297500	2.018580
Os01t0917300	50.742800
Os02t0114800	2.511530
Os02t0138200	8.733740
Os01t0921800	22.888300
Os02t0719700	12.396400
Os07t0166800	158.807000
Os08t0429200	2.737840
Os04t0306800	11.686600
Os09t0396900	2.824050
Os02t0328550	6.836850
Os04t0293300	0.652311
Os11t0102900	7.969850
Os05t0251500	107.825000
Os07t0616600	87.966100
Os07t0289400	0.865972
Os04t0608300	0.598408
Os02t0655700	17.925300
Os01t0886300	30.045900
Os07t0457400	0.123950
Os06t0695800	1.718910
Os10t0341700	3.040930
Os07t0602100	57.051800
Os08t0522500	26.840500
Os06t0644500	13.058200
Os06t0296700	0.129248
Os04t0551600	38.538000
Os03t0812200	101.004000
Os03t0680566	0.208398
Os01t0233850	0.749408
Os02t0273100	6.773620
Os07t0556200	31.406200
Os04t0676800	7.858960
Os08t0343300	66.791000
Os02t0435000	16.423200
Os02t0177633	0.519592
Os04t0566600	0.686418
Os02t0522800	5.381350
Os11t0620000	9.921400
Os06t0140700	38.398800
Os04t0650000	33.318500
Os03t0581200	1.947990
Os12t0104400	6.467930
Os01t0616500	56.869100
Os09t0509200	85.680700
Os03t0167000	73.546300
Os04t0459700	37.769700
Os01t0278600	7.744660
Os02t0285700	0.259711
Os04t0449900	163.198000
Os09t0407200	34.991300
Os02t0237801	0.345653
Os07t0693600	18.885400
Os04t0388500	23.637200
Os08t0450100	35.850900
Os06t0691100	21.278200
Os01t0227300	61.541300
Os09t0555600	1.703780
Os09t0510000	18.133200
Os01t0763700	16.326200
Os03t0841700	20.044800
Os01t0314300	130.561000
Os07t0615100	0.242264
Os06t0711600	10.028500
Os04t0624600	17.426500
Os09t0245500	12.617300
Os04t0137201	181.559000
Os01t0618700	4.227480
Os03t0196900	17.735600
Os03t0337200	6.070680
Os03t0309200	32.892200
Os09t0438000	7.092870
Os05t0404200	30.973400
Os02t0705100	7.336000
Os04t0357200	1.077610
Os04t0456700	36.557200
Os07t0609000	15.613200
Os03t0158700	0.800435
Os05t0585400	10.637400
Os12t0511000	7.881790
Os11t0441550	0.493810
Os10t0415900	10.687000
Os02t0735800	6.330200
Os02t0144800	0.469295
Os01t0960600	1.785610
Os01t0200700	4.700350
Os12t0604650	1.600390
Os12t0103000	14.858300
Os01t0173900	24.003600
Os06t0617800	38.158900
Os03t0337850	643.679000
Os01t0337160	3.236000
Os07t0631200	3.564540
Os03t0759500	1.841420
Os02t0631100	2.275810
Os01t0848400	18.119700
Os08t0481200	0.099334
Os03t0738600	1.636680
Os03t0699300	7.155090
Os05t0503650	4.384590
Os08t0478466	1.086140
Os09t0560700	5.634250
Os10t0523100	10.650400
Os03t0101100	39.684700
Os06t0329200	0.366752
Os04t0542200	3.861370
Os03t0680600	0.423375
Os01t0801800	9.609370
Os05t0595400	27.453600
Os07t0136500	58.316800
Os06t0241100	0.679055
Os04t0682500	3.127640
Os02t0248200	0.393561
Os04t0681625	2.340530
Os01t0807000	0.127766
Os03t0842501	15.376700
Os03t0735400	0.771243
Os03t0358000	4.840510
Os04t0605200	7.419810
Os01t0954400	79.080800
Os10t0452700	0.353324
Os10t0475000	0.542973
Os04t0601800	37.841000
Os01t0612900	19.311400
Os05t0461000	23.044100
Os08t0506100	0.027275
Os08t0163300	5.300240
Os06t0513862	0.864547
Os02t0663800	14.047100
Os05t0507300	8.709550
Os05t0356700	0.151567
Os01t0837800	4.735490
Os07t0244350	3.113210
Os06t0690700	10.165100
Os03t0598100	9.322140
Os07t0206500	0.516634
Os02t0752250	44.716700
Os02t0517300	39.940500
Os07t0529700	10.504300
Os03t0704100	11.847700
Os06t0711000	7.329710
Os01t0941800	13.218400
Os07t0581700	8.416030
Os06t0526700	5.097400
Os05t0423400	106.205000
Os02t0297200	0.540984
Os02t0649300	8.704760
Os07t0299800	2.678370
Os12t0130900	3.217260
Os05t0204900	12.546300
Os02t0497500	18.407600
Os01t0810700	0.360335
Os12t0405300	1.607720
Os02t0438601	2.010640
Os01t0785500	36.253100
Os10t0567100	0.731016
Os02t0180500	28.280300
Os01t0674500	58.783300
Os09t0363900	51.427400
Os03t0113100	18.484400
Os01t0703000	2.113970
Os03t0795100	29.551500
Os06t0604500	3.643530
Os07t0578600	0.779694
Os02t0804300	12.384200
Os06t0523100	24.632500
Os02t0799000	6.443020
Os03t0114000	9.202820
Os09t0392000	28.364300
Os07t0114550	3.006540
Os05t0195101	107.813000
Os02t0166950	2.264330
Os02t0663900	1.503370
Os07t0650100	3.423710
Os03t0580800	0.842924
Os11t0125900	0.136179
Os01t0815700	17.808300
Os09t0447000	6.870730
Os10t0521100	2.714420
Os01t0905800	303.673000
Os01t0712501	2.668160
Os05t0499400	2.206220
Os07t0679300	15.042000
Os07t0231500	8.609070
Os08t0470000	0.400215
Os03t0579800	0.590352
Os01t0923000	16.097700
Os02t0551100	23.180200
Os01t0179400	6.619630
Os12t0485800	1.075210
Os02t0491900	0.192267
Os11t0276300	10.736200
Os02t0817200	19.104500
Os12t0266000	3.567060
Os05t0399100	56.310600
Os08t0553200	0.462012
Os02t0832800	75.106800
Os03t0718100	106.002000
Os11t0136500	3.184780
Os07t0688800	32.531500
Os05t0399700	8087.770000
Os02t0165500	9.977040
Os06t0186650	36.814500
Os03t0366200	36.033500
Os07t0300900	12.392400
Os06t0141700	4.187350
Os09t0571500	8.696830
Os02t0592500	31.117500
Os10t0472400	1.219830
Os12t0620600	1.063550
Os01t0119000	17.830600
Os09t0423800	0.984762
Os02t0327000	39.142500
Os04t0323500	0.688004
Os10t0159600	0.165943
Os01t0925700	2.021010
Os01t0220150	14.125200
Os01t0144800	0.347227
Os04t0587300	0.636978
Os04t0340100	2.599230
Os09t0566550	8.254950
Os02t0572500	63.055100
Os02t0817700	84.943500
Os05t0578600	0.581635
Os02t0759700	85.858200
Os10t0560000	0.863301
Os02t0833300	27.597700
Os01t0673500	14.497500
Os09t0370500	1.670800
Os03t0201400	3.435430
Os07t0695900	1.532380
Os07t0295400	2.494960
Os10t0559300	0.302601
Os10t0103700	0.651713
Os10t0476700	20.678300
Os02t0825033	9.795530
Os11t0430000	0.443997
Os05t0494500	12.829600
Os01t0820800	4.326670
Os01t0228500	2.247800
Os03t0192750	31.256500
Os03t0570800	0.799750
Os12t0485000	0.839414
Os09t0309100	4.940410
Os05t0331900	0.121405
Os08t0456000	1.202260
Os02t0481000	57.529900
Os12t0297500	17.640400
Os02t0163533	80.183100
Os02t0122500	22.798700
Os12t0189400	31.564800
Os06t0610000	2.759660
Os01t0513100	47.787200
Os12t0502500	21.737700
Os07t0130000	0.263195
Os02t0103900	10.610800
Os03t0127100	0.178289
Os01t0209400	36.540900
Os01t0276500	10.680100
Os09t0258600	331.138000
Os06t0608300	21.820500
Os04t0560100	12.248200
Os04t0458000	3.775700
Os03t0101600	46.541300
Os01t0196600	24.162700
Os01t0122200	20.718000
Os04t0118450	122.049000
Os12t0578500	14.643900
Os07t0602200	38.130200
Os10t0427900	1.126860
Os05t0501350	5.496560
Os12t0545900	0.673418
Os08t0213400	1.495900
Os03t0293000	8.151010
Os03t0180400	136.418000
Os12t0623500	15.248300
Os07t0285900	0.198528
Os01t0558500	16.065000
Os05t0414300	2.272110
Os02t0655100	9.696760
Os01t0935400	0.853032
Os01t0766400	5.914210
Os10t0575100	14.897000
Os11t0670100	1.466020
Os05t0545600	18.447500
Os12t0631600	0.214216
Os03t0758500	22.154200
Os03t0344700	24.384800
Os01t0375000	44.456700
Os10t0559500	0.528150
Os07t0623200	6.887060
Os03t0339150	5.310600
Os02t0822400	10.618500
Os01t0642100	2.321850
Os05t0238400	1.883080
Os01t0945666	0.521358
Os12t0556900	3.389550
Os11t0631800	0.687336
Os01t0718300	12.586400
Os04t0103351	77.455000
Os04t0449950	207.684000
Os05t0455900	2.239790
Os11t0668300	0.251268
Os08t0393700	0.195442
Os04t0461700	0.767568
Os01t0869800	22.476300
Os12t0617900	6.143580
Os01t0754700	1.374260
Os01t0215700	11.811000
Os12t0509600	0.675578
Os12t0131100	45.391500
Os07t0524400	2.296520
Os11t0222100	5.234350
Os03t0328600	3.918760
Os06t0309000	6.061060
Os10t0195100	4.627860
Os03t0846900	2.744360
Os03t0675700	72.146200
Os01t0739200	24.503500
Os10t0390500	8.376740
Os12t0639650	6.389040
Os08t0414600	28.123700
Os03t0243750	9.777040
Os01t0107900	33.591400
Os04t0530300	71.239900
Os08t0476700	19.262900
Os02t0223300	2.781250
Os01t0708500	14.261800
Os04t0555800	0.762425
Os03t0638200	3.676850
Os02t0559925	5.486760
Os12t0468600	42.664300
Os10t0462900	45.118800
Os03t0708200	7.378240
Os11t0229600	0.070049
Os04t0584600	49.293600
Os07t0565600	8.961250
Os01t0826800	2.397200
Os04t0390800	0.199512
Os04t0472300	7.210460
Os04t0691600	23.196100
Os01t0828900	1.449410
Os07t0556000	2.646790
Os12t0597400	4.640610
Os12t0180500	0.406365
Os02t0188500	10.868400
Os09t0467700	44.646100
Os02t0795200	0.555565
Os11t0247500	1.700780
Os04t0561500	0.769731
Os03t0773800	15.128900
Os07t0524300	0.455776
Os05t0433800	0.262508
Os04t0228400	61.300000
Os05t0120200	0.095153
Os02t0171700	0.819751
Os06t0168901	0.444908
Os01t0589500	101.841000
Os01t0500100	3.319580
Os05t0115900	26.632500
Os06t0523400	9.965480
Os03t0301900	0.788552
Os03t0796000	6.373020
Os02t0467200	3.955800
Os07t0173501	148.291000
Os03t0808175	52.166700
Os11t0682501	0.216470
Os01t0936000	4.140690
Os01t0889900	35.678500
Os04t0418100	1.283040
Os06t0695500	44.295300
Os04t0486900	8.353910
Os06t0715600	12.120700
Os12t0124300	2.650030
Os06t0550800	4.345870
Os05t0567400	46.794400
Os01t0627701	0.534969
Os05t0370200	2.445840
Os03t0656075	0.879305
Os01t0558300	56.521400
Os08t0517300	26.427200
Os06t0105350	0.806435
Os04t0380500	8.486750
Os09t0551550	0.219541
Os05t0554450	8.434150
Os03t0429800	22.506800
Os01t0738300	14.233400
Os11t0104050	72.150800
Os01t0160150	0.709175
Os09t0315700	4.710010
Os04t0528600	0.406776
Os05t0213500	64.341100
Os08t0177000	1.275190
Os09t0443800	2.002380
Os02t0295700	10.939700
Os06t0637500	92.742900
Os10t0407000	6.880210
Os06t0172200	24.633500
Os08t0530500	18.119500
Os04t0602800	22.443000
Os06t0608000	2.008350
Os04t0376300	24.697900
Os12t0582600	0.603323
Os12t0215950	0.581968
Os01t0546800	22.596600
Os08t0109300	13.150900
[truncated: 21,094 more rows]
