# Supplementary material for: Transcriptomic and metabolic flux analyses reveal shift of metabolic patterns during rice grain development
Source: BMC Syst Biol. 2018 Apr 24;12(Suppl 4):47. doi: 10.1186/s12918-018-0574-x (PMC5998905; doi:10.1186/s12918-018-0574-x)
Supplement: Supplementary file 3 — Metabolic flux distribution of primary metabolism in different tissues at booting and mature grain stages. (ZIP 3206 kb) [file 12918_2018_574_MOESM3_ESM.zip › Additionalfile3_iMATinput/original RNA-Seq data/3_7_Booting stage lemma&palea.txt]

gffId	0.000000
Os12t0256900	0.923606
Os09t0328800	4.986770
Os03t0665000	3.003500
Os07t0240400	12.371600
Os02t0793700	50.009400
Os06t0705500	0.586884
Os07t0170800	3.753080
Os08t0183900	1.166180
Os08t0246400	7.303580
Os01t0187000	2.788410
Os01t0548600	8.967900
Os01t0765500	0.557642
Os02t0466400	5.367740
Os09t0347500	34.372800
Os07t0175350	0.121434
Os01t0771300	3.516870
Os03t0852101	11.124600
Os11t0128500	0.167301
Os09t0252000	14.967800
Os07t0119000	1.165280
Os09t0284400	11.941700
Os06t0563300	12.471100
Os08t0184300	49.711500
Os10t0476000	40.703300
Os11t0221000	0.544990
Os03t0600800	0.349523
Os02t0510100	108.683000
Os04t0534300	6.360160
Os07t0457550	2.953080
Os05t0496200	53.709800
Os10t0395000	3.173850
Os09t0402300	8.019670
Os04t0431000	57.118500
Os03t0116000	13.267300
Os03t0107600	5.500150
Os01t0104000	7.778720
Os09t0423200	0.860836
Os06t0595700	0.425400
Os01t0304050	1.680830
Os01t0896700	544.950000
Os08t0518150	10.705300
Os06t0247850	48.936700
Os07t0170100	28.070600
Os07t0184800	83.176400
Os06t0658500	2.128730
Os08t0490000	6.157650
Os04t0329300	29.877000
Os03t0410900	68.885800
Os05t0302300	8.354490
Os08t0116500	238.583000
Os05t0447700	45.599400
Os01t0797800	3.567260
Os05t0384800	13.111900
Os06t0700000	1.308980
Os03t0123300	10.118900
Os05t0516600	253.667000
Os05t0172500	3.758390
Os01t0824900	0.682058
Os02t0179225	0.920745
Os03t0130100	0.871713
Os03t0169600	6.604290
Os09t0519100	4.600830
Os01t0838600	6.550160
Os10t0580900	2.703590
Os01t0966700	1.700130
Os12t0181200	0.224984
Os05t0116750	0.122059
Os03t0185400	1.325370
Os07t0173601	1.713110
Os03t0265900	345.868000
Os04t0537800	57.748600
Os12t0151000	4.540290
Os03t0102500	74.354100
Os01t0379400	1.156500
Os10t0563550	3.323160
Os10t0494400	1.043620
Os01t0725000	84.655700
Os08t0430200	49.413300
Os07t0134600	1.716670
Os02t0552100	0.253926
Os06t0311300	0.614268
Os11t0103000	0.266943
Os11t0585900	13.582200
Os09t0537600	11.253200
Os09t0248000	8.739880
Os02t0133200	18.838600
Os03t0353000	6.115260
Os04t0206100	0.043184
Os02t0266900	1.464610
Os06t0343200	1.487200
Os02t0828500	30.255900
Os02t0669500	96.682800
Os07t0136400	0.681324
Os06t0283300	10.631600
Os03t0284650	1.128580
Os04t0323500	1.759250
Os05t0187000	37.846600
Os04t0509300	5.732360
Os10t0154566	4.384480
Os05t0562350	4.072660
Os05t0194900	2.537810
Os04t0545300	8.843490
Os07t0632800	29.492100
Os07t0688700	259.386000
Os11t0303800	1.528530
Os06t0143100	224.897000
Os05t0375600	2.359320
Os06t0298000	0.173154
Os08t0105800	6.441660
Os05t0389300	66.066600
Os03t0840900	67.093400
Os03t0821300	22.581000
Os01t0207700	0.337474
Os09t0459500	15.468700
Os03t0136800	23.172200
Os05t0531100	7.937000
Os03t0280700	15.185400
Os04t0671200	67.214500
Os10t0533100	44.935800
Os12t0108000	0.107470
Os12t0480100	13.529100
Os01t0109432	6.351190
Os08t0143400	2.849500
Os01t0960450	65.439800
Os12t0191400	0.174276
Os02t0533200	7.539530
Os01t0833100	28.093300
Os09t0569450	4.280030
Os05t0565900	0.278400
Os09t0130901	6.776970
Os10t0444400	12.589800
Os03t0301700	2.895080
Os06t0691600	20.454700
Os06t0569900	5.142720
Os02t0234300	52.798400
Os06t0178601	0.200400
Os03t0582900	0.488071
Os02t0540700	63.314700
Os02t0736800	1.740200
Os05t0584200	215.946000
Os05t0128100	1.932420
Os12t0188700	196.419000
Os09t0334600	0.835280
Os12t0180250	14.868100
Os07t0414000	0.143994
Os10t0491900	53.228100
Os03t0417800	278.697000
Os05t0439400	23.893800
Os09t0479200	0.284411
Os04t0505200	1.393870
Os08t0516600	48.065500
Os07t0210800	0.149131
Os02t0114400	2.025250
Os01t0101850	0.087480
Os03t0120350	2.311100
Os03t0247200	2.624460
Os11t0206700	12.778200
Os04t0625900	11.851600
Os09t0315050	15.561500
Os09t0535000	96.744300
Os07t0635700	0.925197
Os06t0215100	11.778900
Os03t0439650	7.738940
Os02t0759500	1.015500
Os07t0686600	28.865300
Os10t0569400	4.145280
Os09t0541000	3.829660
Os07t0598100	2.781240
Os03t0846400	25.854000
Os06t0343600	4.557280
Os05t0368400	0.754184
Os10t0357800	3.481920
Os07t0618400	7.219490
Os03t0829200	13.085500
Os07t0579100	0.935244
Os02t0302200	28.139200
Os03t0740650	10.897400
Os05t0205050	4.038380
Os03t0128000	25.487000
Os08t0189200	1.711640
Os02t0299600	3.185110
Os09t0541700	40.001200
Os12t0230200	36.396500
Os02t0563800	3.160110
Os07t0104100	2.931150
Os05t0180700	22.357500
Os08t0192950	3.287010
Os09t0103150	1.354640
Os07t0115300	1.034920
Os04t0269700	2.042610
Os03t0850300	5.104860
Os12t0187800	12.609400
Os10t0417800	26.476900
Os02t0596500	49.911000
Os01t0866600	139.563000
Os02t0257200	0.201104
Os11t0202200	1.126140
Os06t0283200	4.421650
Os01t0939000	0.317417
Os03t0712100	0.329043
Os01t0127450	2.147270
Os05t0196400	4.130920
Os04t0583000	0.342780
Os06t0569300	0.649321
Os01t0800266	0.712955
Os05t0547700	14.062500
Os01t0265800	9.095910
Os09t0437100	0.906695
Os12t0596600	4.535060
Os10t0161625	15.079000
Os01t0544450	0.436061
Os05t0592800	5.000000
Os08t0527400	1.328320
Os03t0424500	316.099000
Os11t0440200	1.945810
Os02t0796700	9.794760
Os09t0427125	6.621010
Os08t0189300	1.122370
Os04t0634800	125.147000
Os06t0301500	7.769940
Os04t0534600	3.635490
Os11t0115100	26.849000
Os09t0473650	15.965600
Os06t0662100	1.941260
Os10t0573100	34.112400
Os01t0518500	11.867600
Os08t0551200	0.170210
Os02t0196300	8.598890
Os02t0725300	7.283270
Os02t0273900	4.961060
Os05t0354400	16.846600
Os03t0138700	44.403500
Os03t0826500	19.287600
Os10t0414500	3.008960
Os08t0135900	58.802400
Os03t0137250	363.179000
Os07t0102150	13.010800
Os03t0698066	1.267400
Os01t0222500	26.059900
Os10t0463100	0.233771
Os07t0680900	47.877100
Os12t0594000	6.570830
Os02t0718000	7.733770
Os12t0105950	20.502400
Os05t0421900	13.484800
Os06t0107100	1.912640
Os09t0449400	0.968121
Os06t0650700	21.311200
Os04t0458300	1.675320
Os04t0680550	2.422860
Os04t0405300	11.525300
Os01t0768333	62.763500
Os02t0261100	155.512000
Os03t0418800	26.500300
Os08t0509400	0.544138
Os06t0694900	4.038200
Os03t0790551	0.764409
Os05t0295900	5.892310
Os04t0309400	6.469170
Os10t0422401	4.646910
Os04t0634400	0.088592
Os11t0472600	1.345070
Os11t0144900	1.957080
Os03t0788400	26.534500
Os05t0406100	26.750300
Os06t0707200	5.463060
Os01t0119000	1.167600
Os04t0609525	0.494938
Os10t0536500	75.246000
Os03t0302000	27.539200
Os08t0530000	48.452600
Os03t0434800	0.363013
Os08t0416900	6.523140
Os04t0669100	18.687600
Os10t0519600	11.055800
Os02t0626100	711.217000
Os06t0188800	2.341530
Os06t0714100	192.123000
Os01t0137875	0.185626
Os12t0639700	5.702030
Os01t0567533	0.289095
Os03t0411100	5.854740
Os04t0546100	2.332260
Os04t0349300	3.412310
Os05t0289400	21.716400
Os02t0683900	19.383800
Os03t0392400	16.244800
Os12t0486700	0.755744
Os08t0566600	8.400770
Os04t0278000	22.589600
Os11t0577866	0.131788
Os05t0464200	8.604370
Os03t0407000	69.499600
Os01t0873100	9.711030
Os01t0865800	1.729940
Os03t0808100	22.355800
Os04t0469700	1.675570
Os04t0317300	2.034500
Os07t0411250	7.575810
Os05t0166450	2.511410
Os01t0309100	2.887770
Os03t0730000	2.401280
Os02t0528200	34.579600
Os10t0146901	16.626700
Os10t0135833	0.903728
Os07t0468900	3.896360
Os07t0108300	28.567300
Os02t0652600	30.410600
Os04t0572800	5.414530
Os05t0112800	12.933500
Os01t0616366	0.848365
Os07t0432201	2.165810
Os03t0598002	0.762826
Os12t0617175	3.282990
Os12t0104300	16.058900
Os10t0410100	3.453400
Os12t0141400	3.327950
Os06t0165600	0.828191
Os03t0407100	4.076840
Os03t0106350	0.073157
Os08t0566700	0.211891
Os01t0297700	3.182880
Os03t0345901	179.159000
Os12t0505800	0.455016
Os01t0877300	4.222130
Os03t0243800	8.183890
Os01t0617800	15.518500
Os04t0662700	5.972400
Os10t0514600	1.041610
Os06t0613400	0.086197
Os05t0474500	15.882800
Os01t0259900	1.651810
Os03t0133900	19.575100
Os04t0105200	0.663052
Os06t0174800	0.151169
Os06t0303800	13.686000
Os01t0555200	2.030300
Os02t0294700	5.513350
Os11t0524601	0.998480
Os09t0528700	1.306900
Os01t0956500	1.613690
Os12t0271600	4.721820
Os06t0103800	4.805990
Os09t0246300	5.284710
Os04t0544700	6.996700
Os07t0108800	2.567800
Os11t0173500	0.432963
Os07t0231800	3.301200
Os05t0404400	11.340900
Os07t0176400	12.349200
Os01t0516900	0.034985
Os10t0327000	0.221260
Os10t0104750	2.707630
Os09t0400600	45.570800
Os05t0317400	2.959270
Os10t0181600	9.510210
Os09t0548700	0.237792
Os06t0232000	412.417000
Os03t0785401	10.743400
Os03t0385900	42.113600
Os01t0651150	2.615340
Os07t0286000	1.405850
Os11t0256200	11.421100
Os02t0762800	0.457483
Os04t0693000	24.044300
Os11t0687200	0.096056
Os03t0108700	20.376100
Os05t0372200	48.287500
Os01t0742000	13.088700
Os01t0852200	12.477000
Os03t0175200	20.479200
Os06t0146800	28.543700
Os03t0751000	102.679000
Os06t0199601	9.126950
Os12t0288600	5.251660
Os02t0550100	85.270200
Os01t0890600	0.741698
Os12t0580700	7.831230
Os06t0296100	0.234034
Os11t0302500	0.469394
Os05t0389800	0.293530
Os12t0470000	0.619967
Os09t0274100	2.409550
Os07t0639600	21.515400
Os02t0175600	194.683000
Os05t0406800	0.909425
Os03t0324700	4.344470
Os01t0176200	3.000900
Os12t0227500	0.282702
Os06t0561200	8.402600
Os06t0630850	0.753330
Os06t0225800	1.695920
Os11t0527300	3.357650
Os02t0742200	15.290800
Os10t0436950	3.758070
Os11t0677425	0.031103
Os03t0298300	66.670900
Os03t0670700	2116.660000
Os01t0756600	9.785080
Os04t0434300	8.137630
Os03t0319400	39.669900
Os02t0791300	16.115000
Os10t0443200	3.360820
Os05t0543100	6.469520
Os02t0621800	17.433500
Os04t0118700	0.922367
Os01t0616400	5.201590
Os06t0149300	73.978600
Os04t0438500	33.257300
Os01t0935450	12.626500
Os12t0460400	1.589400
Os01t0609300	20.168600
Os03t0112700	11.928100
Os02t0158350	1.032000
Os03t0258000	2.095420
Os04t0497900	8.321980
Os02t0794500	2.218040
Os06t0276300	0.129272
Os06t0142100	0.285801
Os12t0443800	0.830569
Os09t0511600	16.327800
Os05t0365600	2.678380
Os02t0586800	10.142100
Os03t0111300	2.969120
Os01t0896800	248.519000
Os09t0432900	5.592850
Os06t0294000	0.454170
Os12t0270900	4.759940
Os06t0589800	0.054347
Os04t0619000	0.210164
Os07t0122400	17.392900
Os12t0284000	25.354400
Os02t0541900	0.914456
Os02t0542200	3.141550
Os04t0494100	368.504000
Os01t0141900	10.480500
Os12t0163600	1.487150
Os11t0131700	13.254600
Os07t0631950	446.514000
Os06t0130900	68.094400
Os08t0360150	1.668330
Os01t0901000	10.173800
Os01t0721200	0.431653
Os06t0220800	24.767900
Os05t0177500	0.582617
Os12t0599800	1.025960
Os12t0131300	1.512570
Os03t0613100	0.920536
Os06t0115700	0.353984
Os04t0331650	0.919059
Os08t0299200	10.039900
Os08t0124750	0.091389
Os03t0760800	65.682700
Os04t0560300	4.255330
Os09t0279500	31.774800
Os07t0172900	0.773304
Os01t0649100	249.614000
Os06t0137500	27.761300
Os12t0502350	0.158026
Os03t0100800	0.647088
Os01t0221400	10.531700
Os05t0540300	15.427400
Os06t0150600	2.141620
Os07t0499800	17.789700
Os05t0434800	3.904570
Os06t0472950	18.700900
Os04t0470100	73.630900
Os04t0111900	3.662760
Os02t0541300	346.586000
Os03t0121250	11.235300
Os01t0253200	136.905000
Os04t0403500	15.969000
Os12t0639150	14.514500
Os05t0541700	17.493400
Os09t0477700	0.046216
Os01t0869500	6.984510
Os08t0230600	0.793026
Os02t0534800	126.062000
Os05t0280350	25.629200
Os05t0173800	5.281030
Os04t0320200	15.605100
Os03t0275100	0.274035
Os09t0508500	6.972210
Os02t0565200	12.031700
Os04t0516701	7.356880
Os05t0518300	0.688808
Os07t0247100	9.701590
Os08t0535200	91.482900
Os03t0602300	17.012800
Os01t0246500	3.683440
Os07t0690900	1.826900
Os11t0686400	0.344992
Os07t0171200	4.864320
Os06t0349700	0.137571
Os02t0325600	1.115130
Os11t0169266	0.313680
Os03t0724700	2.211470
Os01t0750100	15.121400
Os03t0804700	0.413055
Os05t0349400	1.079800
Os01t0872700	38.259000
Os09t0411650	2.927040
Os12t0102800	0.093072
Os02t0307800	18.193800
Os11t0161133	1.696170
Os04t0485200	36.050200
Os03t0138900	4.134780
Os01t0155200	0.080792
Os03t0131100	3.729820
Os12t0230133	0.191735
Os01t0934300	5.978880
Os06t0503100	0.239576
Os01t0826900	8.655920
Os08t0205400	304.144000
Os04t0555300	34.130600
Os07t0654500	0.516113
Os05t0141700	12.286800
Os02t0796600	5.647700
Os02t0111600	6.689220
Os03t0264400	70.663100
Os07t0446400	0.308030
Os04t0681500	2.342220
Os08t0476400	20.466500
Os06t0134000	242.340000
Os11t0169900	178.403000
Os09t0541050	6.017730
Os02t0739400	63.610100
Os01t0248350	1.037630
Os02t0732700	8.688880
Os10t0411200	0.441145
Os05t0554800	0.304101
Os03t0124000	0.460807
Os01t0908400	118.365000
Os04t0254300	0.055943
Os02t0654000	1.360830
Os03t0426900	13.182100
Os02t0304900	22.440200
Os02t0102850	0.577701
Os09t0375000	8.220470
Os03t0124300	82.499300
Os01t0255100	0.327896
Os02t0255100	39.050900
Os01t0257100	96.382000
Os04t0605500	37.351600
Os03t0136400	2.592030
Os01t0217800	20.773500
Os11t0250400	0.072932
Os02t0553400	1.562990
Os01t0973500	1.863220
Os01t0936800	19.006300
Os08t0224200	17.823200
Os03t0819400	7.520930
Os02t0574900	1.626830
Os06t0697500	0.140762
Os07t0246600	7.353640
Os11t0130400	0.917267
Os08t0234200	20.108400
Os03t0640400	33.465300
Os02t0189000	101.904000
Os01t0588800	17.180200
Os08t0163200	3.784880
Os03t0261500	17.239300
Os05t0494600	15.996000
Os01t0625300	1.674110
Os07t0523700	76.107100
Os03t0308850	3.900290
Os01t0779300	3.775370
Os06t0592500	0.401592
Os08t0564500	64.125800
Os08t0422200	2.811140
Os10t0132400	0.570548
Os05t0485500	2.863880
Os04t0658700	0.182210
Os03t0347200	6.002400
Os05t0452800	7.281550
Os09t0530700	68.606800
Os09t0572700	45.573100
Os01t0147900	722.414000
Os09t0434200	20.537300
Os02t0530600	3.088340
Os03t0374551	5.007220
Os03t0339700	1.312890
Os08t0121925	14.986800
Os05t0125100	3.246080
Os03t0287400	0.430265
Os03t0125100	166.198000
Os02t0535801	3.779770
Os02t0506500	6.619970
Os07t0618600	17.935600
Os12t0565200	1.837000
Os08t0541300	0.931447
Os04t0450500	2.337830
Os03t0347700	0.087602
Os06t0167500	10.559400
Os05t0207400	10.603400
Os05t0357800	32.422100
Os05t0247800	31.811300
Os10t0578900	9.465180
Os02t0226200	12.174000
Os07t0115200	0.157629
Os02t0317300	20.439400
Os08t0158600	6.643400
Os01t0871100	2.018950
Os01t0631500	0.357494
Os01t0197200	24.285100
Os12t0114100	34.656100
Os08t0418600	0.678429
Os05t0446550	32.711000
Os07t0673900	59.728700
Os11t0493000	0.680521
Os02t0554800	4.217690
Os06t0193200	1.012950
Os02t0248440	0.897015
Os03t0645200	19.536400
Os12t0127100	0.535224
Os12t0637200	2.444390
Os08t0514000	0.480857
Os12t0110300	22.724000
Os01t0672166	0.708799
Os01t0233400	1.994810
Os07t0463500	5.311400
Os05t0386800	19.211600
Os01t0809000	0.057857
Os04t0488800	5.550170
Os06t0542350	0.210046
Os10t0437100	4.642590
Os02t0226600	1.374650
Os07t0185700	4.407450
Os05t0155450	49.245600
Os05t0319100	3.600000
Os02t0102800	8.995400
Os10t0432400	0.182733
Os02t0541000	2.465950
Os01t0263300	3.530750
Os02t0804933	1.288280
Os04t0657900	13.283100
Os08t0554100	2.296720
Os09t0365300	3.568450
Os03t0766900	8.075170
Os03t0596800	7.433460
Os03t0217000	90.192800
Os02t0566450	14.205700
Os08t0114300	1.024370
Os03t0116800	11.474600
Os01t0234001	4.078750
Os09t0454300	0.452908
Os12t0100500	3.460780
Os06t0210400	0.087684
Os02t0800100	102.808000
Os11t0296800	24.059200
Os02t0711100	4.752670
Os02t0110400	16.372800
Os01t0513850	11.258300
Os01t0506100	1.824230
Os10t0529400	4.366300
Os08t0294300	1.029030
Os04t0482900	35.992600
Os12t0274750	135.888000
Os03t0111000	1.916750
Os02t0659600	0.861322
Os10t0194225	16.310300
Os07t0555300	1.146250
Os03t0210350	1.443880
Os03t0792050	385.794000
Os03t0636300	0.362861
Os01t0978500	9.525860
Os11t0457300	3.468930
Os02t0776900	0.891848
Os03t0288000	33.695600
Os01t0201600	6.065620
Os05t0115650	0.433021
Os03t0238800	21.567400
Os07t0270950	3.755420
Os04t0613500	323.547000
Os11t0567800	0.189023
Os01t0552300	30.846400
Os10t0522400	9.919390
Os01t0810833	0.600060
Os03t0797800	15.087400
Os03t0160200	26.690200
Os08t0220400	0.479029
Os02t0159850	6.241280
Os06t0149166	1.536950
Os03t0154100	21.440100
Os07t0190900	3.243240
Os08t0127500	12.954300
Os10t0577600	0.766817
Os12t0604700	16.883600
Os02t0701900	29.767000
Os01t0718300	14.926200
Os02t0519300	0.560500
Os03t0425100	2.079440
Os02t0689200	27.545800
Os08t0206600	9.091000
Os01t0247600	11.589300
Os11t0670900	14.841500
Os05t0583100	5.105560
Os01t0736551	0.616177
Os06t0291800	0.770633
Os02t0220450	1.252320
Os03t0142500	10.861400
Os02t0761100	2.251200
Os01t0239700	19.734600
Os08t0515900	0.713631
Os01t0835083	1.662680
Os08t0517300	2.097260
Os05t0127266	3.532160
Os01t0208800	3.925240
Os06t0270900	102.913000
Os01t0256800	2.550970
Os03t0178200	5.916240
Os10t0362700	1.132260
Os09t0459900	1.125000
Os05t0380400	8.006360
Os12t0521300	0.651357
Os01t0140100	12.039200
Os01t0222700	0.626928
Os01t0871300	17.557200
Os07t0639400	0.174115
Os05t0519200	19.360600
Os07t0160400	18.578100
Os03t0302200	44.449400
Os06t0104300	2.729870
Os06t0276750	0.686054
Os10t0407100	4.189680
Os10t0386300	0.488981
Os03t0584050	1.144350
Os05t0442000	0.548106
Os03t0187100	4.150030
Os04t0420801	0.620346
Os03t0588100	0.694765
Os06t0556300	1.504680
Os03t0807900	27.966000
Os02t0748800	6.429590
Os09t0413600	39.903600
Os05t0419000	9.275340
Os08t0203350	1.115000
Os06t0136100	12.576200
Os04t0457200	9.172820
Os08t0530300	1.471530
Os03t0247900	43.021200
Os03t0191900	191.977000
Os03t0150500	0.119181
Os01t0601700	1.518990
Os11t0685100	0.054600
Os02t0532900	3.854260
Os01t0132500	8.208700
Os04t0225100	15.817700
Os07t0572850	21.059200
Os03t0762900	5.209760
Os02t0584900	2.678030
Os07t0555400	0.786436
Os06t0247000	5.547950
Os06t0561501	0.385199
Os03t0211100	2.707390
Os02t0510600	18.259100
Os10t0509100	10.640000
Os06t0191300	14.014900
Os08t0450200	57.325600
Os01t0720500	41.031100
Os11t0683600	19.647200
Os01t0203400	9.639990
Os02t0192500	7.054870
Os06t0134400	7.349340
Os05t0420750	0.306588
Os05t0190300	190.566000
Os06t0565900	6.970410
Os02t0610500	10.653400
Os04t0602500	7.558020
Os02t0805700	11.842600
Os03t0156432	1.817960
Os05t0378900	11.116300
Os12t0169000	9.429370
Os01t0518550	6.475280
Os01t0877500	11.095500
Os03t0844450	15.700400
Os01t0848700	10.469100
Os07t0580800	4.542360
Os03t0157300	0.906853
Os12t0554800	0.889493
Os03t0848300	16.388300
Os01t0693800	27.347600
Os03t0169700	15.632700
Os05t0279400	15.985700
Os06t0175800	6.465290
Os09t0471100	29.806100
Os10t0467850	25.207900
Os04t0206350	0.074484
Os04t0534166	6.177390
Os04t0476600	6.022490
Os07t0438700	1.866870
Os05t0495300	29.446700
Os02t0760300	916.046000
Os02t0738100	0.968603
Os05t0539700	106.129000
Os01t0734800	9.593450
Os10t0486000	2.824400
Os02t0471500	24.844500
Os02t0724600	16.873400
Os05t0465800	8.569990
Os09t0126250	0.029095
Os06t0148500	1.232490
Os05t0207350	41.865100
Os03t0211900	56.660600
Os01t0647000	3.218210
Os01t0615200	8.509490
Os08t0434700	7.209820
Os06t0232800	2.821480
Os05t0158500	10.703100
Os03t0667150	3.292580
Os03t0168700	0.270981
Os02t0519900	283.542000
Os01t0272800	24.556800
Os05t0516850	3.117920
Os04t0682051	36.643900
Os12t0575200	31.408600
Os07t0523100	23.545200
Os03t0810750	17.662900
Os08t0359900	7.597010
Os12t0566000	74.408700
Os10t0490900	1.392730
Os08t0542800	9.628530
Os08t0520100	1.695940
Os07t0475400	4.465510
Os03t0639700	21.399200
Os12t0274700	94.258100
Os07t0625400	7.276940
Os11t0429200	0.451833
Os12t0600200	1.206110
Os04t0226400	3.494060
Os01t0731800	2.274200
Os08t0235550	6.835800
Os01t0661000	12.684500
Os02t0153500	0.230720
Os04t0183500	2.403410
Os09t0249100	15.755600
Os01t0738000	30.867800
Os01t0756200	3.387880
Os01t0868301	3.473960
Os05t0357850	2.698210
Os04t0679000	0.403502
Os05t0354300	1.101010
Os02t0276500	19.559800
Os05t0519300	3.157440
Os04t0270550	48.723500
Os06t0590550	3.171680
Os01t0212500	7.245510
Os08t0502600	0.532261
Os02t0724300	7.756230
Os01t0795250	1.971470
Os08t0120500	99.853400
Os10t0205400	10.754400
Os03t0738101	0.792645
Os03t0415500	3.648020
Os04t0556000	4.371310
Os02t0115900	46.915700
Os11t0604500	0.595848
Os12t0481100	14.515200
Os05t0193900	2.471670
Os05t0183100	112.852000
Os06t0116933	0.734218
Os05t0200500	8.616950
Os11t0151700	2.677970
Os01t0329400	26.673400
Os11t0546100	11.143200
Os10t0430600	1.118170
Os01t0799500	23.451200
Os04t0617200	3.739630
Os08t0410500	13.651900
Os02t0590850	1.611750
Os02t0200300	1.060410
Os01t0130500	9.259970
Os09t0474000	0.306167
Os07t0573900	211.482000
Os12t0211000	0.941040
Os12t0192300	0.228180
Os07t0496600	16.092000
Os02t0649800	23.458100
Os06t0223700	64.155200
Os02t0169900	21.470200
Os09t0416600	10.257800
Os11t0177750	26.026000
Os01t0612200	188.267000
Os12t0244800	0.047704
Os10t0404900	1.224700
Os06t0539400	4.535480
Os11t0149900	0.269428
Os06t0659500	32.860000
Os06t0236900	11.535100
Os12t0145500	10.277700
Os10t0533200	14.859200
Os03t0734100	36.778700
Os01t0769200	0.655141
Os08t0172300	3.412930
Os04t0564500	3.406620
Os03t0785200	4.742040
Os06t0176200	21.455600
Os06t0662600	132.312000
Os05t0110700	4.175310
Os01t0544325	0.159090
Os03t0634000	124.305000
Os01t0185200	61.696100
Os11t0506800	2.168640
Os04t0561700	8.300460
Os09t0458800	1.917560
Os09t0506150	3.508890
Os09t0567600	0.196527
Os02t0602700	0.646668
Os08t0535400	57.180700
Os05t0165900	3.649550
Os03t0116300	34.749200
Os09t0433000	9.060630
Os08t0431200	0.083333
Os06t0612900	5.641870
Os02t0792600	5.573250
Os02t0572400	32.428200
Os03t0810900	10.246200
Os09t0268401	1.198520
Os06t0129300	9.136570
Os03t0382100	0.528890
Os06t0188500	0.891309
Os09t0333600	10.168400
Os02t0686450	23.562100
Os03t0304400	2.006070
Os01t0667100	14.993700
Os05t0460475	7.459860
Os08t0135100	7.824380
Os02t0644900	0.360577
Os05t0481800	2.242530
Os04t0391500	9.529140
Os04t0564700	28.469600
Os09t0405400	55.090200
Os07t0530700	63.301800
Os03t0125900	9.867370
Os03t0855100	0.134329
Os03t0272900	65.841200
Os12t0498900	3.450010
Os09t0339000	0.478569
Os02t0626600	3.224180
Os04t0454900	1.096440
Os03t0152600	11.657700
Os03t0641250	0.652706
Os01t0316500	25.771800
Os01t0911900	8.704140
Os07t0492000	766.317000
Os06t0712550	6.588600
Os12t0583400	17.317200
Os04t0686300	42.975500
Os11t0571900	23.279300
Os01t0369000	80.966800
Os04t0683500	2.223010
Os02t0589600	1.519890
Os01t0971550	76.842400
Os04t0546500	1.345070
Os03t0215400	1340.530000
Os10t0437000	1.863170
Os08t0536000	34.646500
Os10t0330600	1.437980
Os09t0529400	1.896940
Os12t0124200	151.822000
Os07t0664500	1.146560
Os07t0571100	19.888100
Os08t0539300	20.537100
Os08t0532800	7.584280
Os10t0161700	0.990312
Os07t0597500	1.471310
Os07t0203950	2.409100
Os03t0321000	24.544300
Os07t0295000	3.307830
Os10t0493600	112.142000
Os02t0525900	13.881000
Os07t0633100	21.294300
Os02t0279800	45.520600
Os01t0512100	20.603300
Os01t0292700	1.952590
Os10t0188000	2.519210
Os07t0507300	12.116600
Os08t0473900	2.494230
Os01t0161300	0.133303
Os03t0188200	2.382570
Os02t0101100	19.869900
Os06t0670633	0.725721
Os03t0844850	0.272860
Os05t0314100	107.969000
Os09t0420000	0.259678
Os08t0239900	0.415534
Os02t0810450	9.082850
Os05t0101300	2.635400
Os06t0674100	1.289740
Os03t0764000	6.661050
Os10t0395400	0.363562
Os02t0121000	15.672600
Os07t0643100	3.604230
Os10t0191100	0.246735
Os09t0469300	19.737200
Os10t0444100	1.336880
Os06t0143700	7.675040
Os09t0485050	3.860950
Os08t0243001	2.881640
Os04t0449000	2.647980
Os06t0705100	6.383130
Os03t0858100	21.857300
Os05t0456962	0.526955
Os02t0557500	15.726700
Os01t0174300	8.590890
Os05t0145600	36.095700
Os02t0186100	0.515273
Os05t0357525	0.465142
Os01t0667725	14.900600
Os01t0616100	10.063400
Os03t0760600	26.814300
Os11t0544100	6.531380
Os10t0518100	18.421700
Os11t0707700	29.475300
Os05t0112200	0.393491
Os04t0477100	0.668431
Os04t0480100	19.268800
Os03t0816700	8.816600
Os01t0175400	4.121690
Os02t0789700	0.148147
Os12t0631100	12.866100
Os03t0299800	3.937490
Os11t0559600	0.485715
Os06t0586300	0.684594
Os02t0760600	5.147830
Os07t0573000	0.094228
Os02t0702500	7.224930
Os04t0527800	21.804000
Os01t0663800	61.684200
Os07t0145500	0.532123
Os11t0538900	14.537100
Os03t0204366	194.378000
Os01t0242600	18.956500
Os03t0100900	5.204900
Os02t0223200	1.588260
Os04t0485800	15.400100
Os03t0255100	12.584700
Os10t0208500	2.222610
Os06t0687700	25.066800
Os12t0182200	2.341040
Os04t0584201	1.763020
Os11t0130200	3.282100
Os01t0108200	18.845300
Os11t0586900	45.323900
Os07t0200801	3.120400
Os12t0444500	2.430760
Os01t0227500	6.325490
Os05t0548600	2.877390
Os01t0856900	9.245320
Os09t0416700	9.412160
Os05t0553000	87.124800
Os04t0622800	1.318410
Os07t0230400	3.369840
Os01t0178100	7.795300
Os09t0365100	26.903200
Os11t0604600	14.981800
Os01t0907400	6.188400
Os11t0208500	1.152390
Os04t0658600	20.579300
Os01t0683525	1.047130
Os03t0656800	12.915500
Os03t0855600	53.684000
Os04t0668400	320.847000
Os09t0112100	3.722740
Os08t0461100	0.282509
Os02t0535000	16.989100
Os03t0344232	3.729310
Os01t0321800	22.069700
Os01t0198200	35.514600
Os01t0680400	51.039700
Os01t0679300	1.459360
Os02t0598200	0.848686
Os12t0139300	5.301060
Os08t0120600	49.118800
Os02t0695700	21.545700
Os07t0604433	0.421115
Os07t0538300	0.735866
Os09t0480466	1.077220
Os02t0659100	8.050500
Os02t0817600	20.745700
Os03t0740700	20.076100
Os03t0709000	47.335100
Os06t0166900	21.472000
Os06t0126000	21.561200
Os04t0662800	10.520800
Os01t0838350	5.783350
Os10t0542266	29.439100
Os04t0272700	6.108930
Os08t0178100	13.512800
Os02t0151350	0.369555
Os08t0263300	6.811590
Os05t0101200	45.757100
Os02t0139100	14.580600
Os01t0949400	6.921380
Os08t0479400	1.691280
Os01t0205100	11.133600
Os03t0196800	90.886800
Os06t0153900	10.796300
Os01t0223000	8.529430
Os07t0538200	2.502660
Os11t0655000	2.834940
Os12t0293000	0.289447
Os11t0128700	1.071180
Os01t0946700	55.198700
Os10t0562200	0.117763
Os02t0680400	29.595400
Os04t0659400	19.734100
Os06t0667000	0.057381
Os09t0507800	145.762000
Os11t0146750	0.706063
Os12t0256400	0.966531
Os03t0558700	1.307410
Os03t0341600	72.994500
Os07t0181200	7.577500
Os04t0201900	1.003560
Os01t0844500	33.214800
Os07t0158100	3.844100
Os05t0460000	14.160500
Os02t0111700	339.148000
Os01t0628900	0.122999
Os11t0482500	3.296610
Os10t0498200	23.482300
Os04t0209200	10.141100
Os01t0740400	1.019610
Os02t0741400	20.214700
Os01t0554150	4.120160
Os01t0929800	1.573270
Os05t0334400	0.468066
Os10t0443100	2.071540
Os04t0571200	4.730350
Os01t0564400	0.396389
Os07t0412400	20.452800
Os10t0548800	7.031610
Os04t0554200	1.663860
Os01t0264400	16.771400
Os07t0123900	63.534100
Os03t0667500	5.568320
Os01t0657100	0.111219
Os04t0635500	92.635800
Os01t0934400	11.517900
Os01t0728400	4.256070
Os01t0936700	18.675900
Os03t0230300	27.034800
Os08t0565800	22.823900
Os06t0543500	4.434960
Os12t0618333	8.633090
Os06t0109300	0.314993
Os03t0811100	6.356740
Os03t0347750	1.544350
Os01t0833500	1.208480
Os05t0588100	3.108160
Os03t0686500	6.472530
Os06t0287500	0.368540
Os07t0599000	14.172300
Os06t0286228	1.611450
Os02t0718100	63.806000
Os04t0470700	13.207800
Os02t0824350	47.491100
Os12t0175500	25.452600
Os05t0471350	5.999850
Os02t0654700	37.573700
Os01t0197100	9.983880
Os10t0156300	11.247300
Os08t0326400	158.748000
Os03t0441500	24.275100
Os11t0139700	205.033000
Os06t0129700	10.579300
Os01t0959100	19.548600
Os10t0394200	0.875885
Os04t0457100	44.486400
Os03t0108932	1.889320
Os01t0803900	0.127501
Os04t0153200	0.102885
Os07t0212300	1.753690
Os03t0689544	0.849840
Os11t0610700	26.172000
Os06t0264500	33.539300
Os03t0102000	14.163100
Os02t0640300	29.398200
Os10t0497400	0.462939
Os02t0757800	8.717640
Os11t0557400	0.393162
Os07t0208900	1.178750
Os01t0495200	10.049700
Os07t0558200	1.193420
Os07t0185432	7.005640
Os02t0675700	1.639440
Os01t0326000	4.709340
Os08t0485600	6.404900
Os05t0542500	58.467900
Os11t0106100	0.992943
Os03t0416200	12.652800
Os09t0431600	4.266940
Os04t0577500	1.923990
Os08t0119500	2.464120
Os02t0567450	6.755800
Os05t0576900	0.643600
Os03t0431200	12.509400
Os01t0766200	14.348600
Os05t0566900	19.847500
Os11t0265400	43.734300
Os01t0928200	10.072600
Os01t0143100	7.849200
Os01t0210400	2.356210
Os03t0594500	0.785306
Os11t0635400	0.142038
Os06t0668250	41.632500
Os04t0310500	145.088000
Os04t0394700	7.199010
Os06t0187500	0.424191
Os08t0130250	0.462370
Os07t0551700	0.068124
Os02t0216500	1.198340
Os05t0382400	0.126387
Os10t0111400	0.093758
Os06t0159600	26.927000
Os03t0343500	55.150800
Os04t0457800	28.242200
Os05t0383000	30.342700
Os01t0344620	0.031969
Os04t0689300	9.331070
Os04t0309600	0.072593
Os05t0340000	1.197380
Os04t0682400	1.418240
Os01t0882100	13.473400
Os06t0218800	0.521515
Os09t0453200	1.474190
Os11t0598000	4.049610
Os02t0301450	12.342200
Os02t0474700	7.809350
Os04t0284600	3.288710
Os01t0549500	2.008120
Os03t0398600	36.226600
Os02t0462800	14.463000
Os08t0562100	47.426700
Os12t0594950	0.355994
Os07t0290200	47.364900
Os03t0239000	13.361900
Os02t0747900	32.443900
Os03t0651700	0.912720
Os05t0546400	2.164050
Os09t0498300	1.745000
Os04t0619800	2.256450
Os03t0205400	0.537412
Os08t0198300	0.175577
Os08t0468100	0.176818
Os08t0420700	22.688400
Os04t0690900	6.018130
Os06t0538000	45.154000
Os05t0426400	12.224200
Os11t0148200	5.412840
Os07t0189800	39.212500
Os01t0188200	0.360615
Os06t0566500	9.208570
Os07t0686900	0.167026
Os01t0116100	0.960491
Os03t0146200	271.557000
Os01t0210600	197.741000
Os03t0103900	1.109140
Os01t0301000	10.716400
Os08t0413100	0.183453
Os08t0441400	22.571500
Os12t0128900	0.604042
Os02t0229000	162.945000
Os04t0685300	478.827000
Os07t0670300	15.791000
Os01t0764400	28.407600
Os05t0475300	18.815500
Os03t0261800	2.542700
Os07t0692900	2.338350
Os05t0574500	351.148000
Os11t0549900	13.269300
Os01t0958700	31.938000
Os05t0270000	4.954020
Os03t0346700	19.382600
Os01t0215100	1.255690
Os06t0687800	21.173500
Os12t0168700	8.955980
Os05t0495100	8.030340
Os11t0128400	0.352377
Os04t0129350	2.462250
Os10t0488850	0.635781
Os03t0390200	20.319700
Os07t0570100	3.984460
Os10t0430800	19.780100
Os01t0778100	2.000560
Os07t0171100	4.683870
Os05t0150100	0.174762
Os10t0111350	6.988390
Os06t0713900	24.892100
Os03t0333700	13.162200
Os11t0130900	0.139274
Os08t0444440	2.319970
Os02t0325800	1.664060
Os09t0515400	5.484590
Os02t0767150	3.739880
Os04t0447700	7.045450
Os01t0149600	16.021800
Os01t0253100	8.850350
Os01t0269950	4.182300
Os08t0369200	1.149350
Os02t0597800	12.210800
Os02t0666550	13.211800
Os12t0548300	16.700500
Os10t0363500	1.244510
Os08t0266225	0.916684
Os04t0234600	28.315700
Os11t0153450	2.220710
Os07t0614700	1.340240
Os04t0167875	37.484400
Os02t0115700	3156.360000
Os12t0603700	0.171417
Os04t0581100	0.656936
Os03t0693900	13.045900
Os04t0618500	56.410500
Os08t0136100	1.904650
Os03t0171700	2.257040
Os05t0506300	50.548300
Os03t0227000	42.902600
Os03t0737300	15.874000
Os01t0897000	13.847900
Os04t0644100	7.134730
Os07t0573300	23.573100
Os01t0888800	34.270600
Os02t0711400	27.089700
Os01t0367100	5.258210
Os02t0828400	22.893200
Os10t0502400	11.656000
Os01t0939600	7.379380
Os10t0105900	1.012160
Os12t0267500	1.378740
Os07t0580300	3.368690
Os06t0574700	0.755946
Os03t0298600	66.421500
Os01t0723400	117.708000
Os12t0203500	0.132066
Os09t0425900	270.031000
Os07t0141500	1.243170
Os04t0312100	6.002080
Os02t0777400	5.049710
Os04t0429800	7.175680
Os03t0686800	0.181020
Os09t0483500	0.343638
Os06t0554100	1.331920
Os07t0691800	20.898800
Os10t0519400	4.478110
Os02t0188000	1.326790
Os04t0219200	0.058743
Os12t0498300	23.052200
Os06t0680900	20.084100
Os03t0372700	29.197000
Os10t0137300	63.527200
Os05t0509500	9.742540
Os10t0498700	15.486500
Os04t0456900	1.179530
Os08t0552900	0.269731
Os03t0579900	0.918500
Os08t0200100	0.602737
Os03t0275500	96.732900
Os01t0318000	1.657760
Os02t0331200	4.735900
Os09t0551251	0.085453
Os07t0585100	57.978100
Os01t0760701	60.635100
Os03t0197100	119.982000
Os05t0149400	1.206520
Os02t0776900	1.185480
Os03t0764300	24.843300
Os08t0157800	1.072410
Os02t0662900	4.307790
Os01t0668600	0.799000
Os09t0555400	0.592513
Os05t0451300	42.692800
Os02t0154100	0.133587
Os12t0634600	13.042600
Os05t0594500	1.070490
Os08t0358050	0.236202
Os06t0109100	6.007420
Os07t0299701	1.461840
Os05t0535500	8.463320
Os05t0353500	17.531200
Os02t0557800	25.527900
Os07t0529600	436.410000
Os01t0382900	3.769450
Os03t0125700	37.204600
Os01t0643600	0.201751
Os11t0128000	9.606950
Os10t0534900	2.652010
Os07t0415200	16.879700
Os06t0183900	30.279300
Os01t0104100	23.239500
Os10t0571200	4.567510
Os03t0637600	2.783160
Os09t0442600	50.588400
Os03t0195200	19.505500
Os11t0242300	1.381760
Os12t0511400	1.813710
Os05t0362500	22.493200
Os02t0674750	48.722600
Os07t0627600	4.667490
Os01t0740800	2.110550
Os10t0480350	1.589070
Os07t0179000	0.286268
Os02t0280100	90.815800
Os06t0652000	10.106500
Os03t0609400	5.308510
Os07t0159600	2.100190
Os01t0111800	30.169300
Os01t0719150	2.588080
Os01t0641050	0.530759
Os04t0674300	1.050060
Os08t0425200	16.482800
Os02t0489700	0.360082
Os06t0636600	5.121310
Os05t0179950	27.226400
Os01t0966200	11.974400
Os06t0225600	1.129110
Os05t0592800	2.147480
Os01t0739700	1.943340
Os08t0454600	1.979070
Os12t0123700	5.261160
Os08t0435725	11.123800
Os01t0964000	4.003150
Os01t0298301	3.805850
Os05t0237800	0.295220
Os12t0170700	7.685860
Os08t0270500	3.403500
Os02t0452000	0.087724
Os01t0954900	1.649650
Os01t0815800	313.195000
Os03t0340500	80.381700
Os06t0542300	1.340960
Os11t0703600	3.512150
Os10t0421800	3.611760
Os01t0103100	2.954010
Os09t0400000	13.826800
Os01t0813350	0.791358
Os08t0529901	1.281700
Os01t0580150	2.656910
Os04t0399300	5.273980
Os12t0626100	5.975990
Os06t0133400	755.476000
Os01t0837500	22.772500
Os07t0621201	0.563550
Os03t0849600	14.014800
Os05t0576600	12.372100
Os02t0555000	19.903300
Os08t0421500	2.511380
Os01t0817800	11.623100
Os07t0410100	34.517900
Os04t0119300	5.994590
Os12t0137000	0.644661
Os01t0841100	3.998330
Os06t0704400	19.984300
Os08t0191900	29.814600
Os02t0699150	0.649321
Os05t0430900	1.653860
Os07t0695200	11.513400
Os05t0252050	1.205790
Os05t0426150	0.942698
Os10t0142600	0.133188
Os10t0517050	0.524772
Os03t0407050	5.441730
Os02t0100300	52.541100
Os09t0462550	0.815657
Os08t0440300	10.709700
Os08t0412100	2.162650
Os03t0281300	4.467240
Os10t0163250	4.157670
Os12t0225150	12.390900
Os04t0668000	2.588080
Os10t0411750	0.898956
Os03t0793100	8.579770
Os04t0618400	7.071140
Os01t0780701	3.908400
Os05t0571700	23.389500
Os04t0129900	1.590500
Os03t0106300	0.126899
Os04t0531400	3.613390
Os05t0178400	14.611800
Os01t0251100	29.554800
Os10t0540200	0.975078
Os10t0206500	0.582923
Os05t0121400	7.617470
Os01t0593100	2.097510
Os01t0254850	3.405280
Os06t0320100	33.324400
Os07t0101800	0.565810
Os08t0107900	3.645010
Os02t0307900	0.695171
Os04t0381000	7.748310
Os02t0108400	16.821800
Os01t0341000	2.198380
Os03t0266800	29.838000
Os11t0454000	44.442700
Os05t0588200	0.480352
Os02t0102400	5.622410
Os05t0380900	188.776000
Os01t0218800	4.754930
Os02t0207300	0.746077
Os03t0633400	18.554800
Os02t0610700	20.510700
Os02t0550600	24.037000
Os01t0957900	6.742220
Os08t0416100	3.505330
Os07t0162300	10.846100
Os06t0235850	1.038300
Os06t0611200	1.364770
Os03t0408401	1.422060
Os01t0283600	0.992146
Os01t0657000	34.728600
Os08t0448900	4.471330
Os02t0461400	3.542150
Os02t0559300	23.692000
Os12t0548200	32.891900
Os01t0953600	98.627000
Os10t0536000	78.591800
Os02t0110900	1.255710
Os06t0220300	0.732519
Os02t0829600	9.013460
Os01t0643300	2.562390
Os04t0643000	14.676700
Os04t0508975	1.183780
Os09t0539901	2.631390
Os04t0471700	1.671350
Os02t0221300	0.592810
Os01t0721000	3.013990
Os06t0677500	11.836100
Os02t0730000	53.472300
Os03t0838500	33.301000
Os06t0609700	14.579300
Os03t0190000	4.155340
Os09t0480100	3.323160
Os04t0584550	0.589865
Os03t0307333	4.280030
Os07t0452700	0.614698
Os04t0693400	1.841560
Os01t0819500	629.782000
Os01t0836800	20.296000
Os07t0626800	1.380140
Os03t0821950	98.745900
Os01t0879100	17.378600
Os08t0488700	1.696210
Os06t0104350	1.112660
Os01t0150000	75.432000
Os05t0425000	0.695184
Os10t0497700	19.596200
Os05t0399400	31.297700
Os12t0420100	41.872500
Os10t0456500	7.523550
Os10t0130701	0.130122
Os11t0579100	0.220674
Os01t0755550	5.189810
Os07t0133500	0.467251
Os03t0431500	3.889700
Os06t0119900	1.689480
Os04t0585700	33.866300
Os08t0441600	2.761610
Os04t0445900	8.451470
Os03t0178066	3.741250
Os10t0154000	20.041600
Os07t0484300	26.259100
Os06t0367900	6.988820
Os09t0530275	0.346625
Os06t0234200	11.306000
Os02t0460200	5.314440
Os03t0839200	8.941060
Os02t0302450	7.259520
Os09t0412700	20.479200
Os10t0177400	0.966531
Os03t0372600	14.511200
Os06t0472200	16.168100
Os11t0234300	2.117460
Os11t0483600	18.800300
Os11t0161100	3.692200
Os06t0141166	30.615100
Os04t0399800	0.466546
Os07t0490300	10.403400
Os01t0169500	16.614600
Os02t0179600	2.026490
Os12t0121000	13.921200
Os11t0130600	1.766500
Os03t0126450	1.218940
Os02t0692000	5.254640
Os08t0302100	0.968964
Os05t0595800	0.077338
Os07t0659900	7.539080
Os03t0767600	1.905690
Os03t0370900	3.087120
Os08t0546100	36.131200
Os01t0933500	37.720900
Os04t0307200	33.022000
Os02t0176100	9.476830
Os03t0559700	92.451900
Os09t0471900	11.850800
Os08t0545300	481.547000
Os01t0198100	2.404180
Os11t0131500	0.455255
Os02t0826500	31.754700
Os08t0564300	17.090800
Os04t0556900	3.976990
Os01t0152900	47.470400
Os04t0497400	36.140100
Os01t0168400	31.106200
Os01t0688300	0.238599
Os01t0560200	59.028300
Os04t0674350	0.276064
Os09t0315800	7.130710
Os08t0236800	4.550770
Os06t0498150	3.443260
Os03t0231600	50.870800
Os01t0933950	44.292600
Os05t0587000	1.703610
Os02t0511800	7.572520
Os04t0554300	0.418569
Os01t0947800	0.952743
Os03t0129400	13.124400
Os04t0394766	0.436252
Os03t0387500	1.697690
Os02t0667300	48.541700
Os01t0113200	20.679400
Os09t0499400	0.626218
Os02t0740400	3.577270
Os05t0226000	189.554000
Os03t0563300	39.913000
Os02t0245800	0.262474
Os05t0576750	9.823810
Os05t0155400	21.783500
Os02t0514326	0.626982
Os10t0499500	0.165421
Os05t0333200	32.692900
Os03t0150901	0.142145
Os05t0280700	9.475100
Os01t0114100	3.046300
Os01t0218500	122.830000
Os03t0298900	0.323664
Os05t0115600	0.251015
Os02t0774100	45.856300
Os10t0563350	6.874640
Os02t0674233	5.666430
Os01t0688600	21.276400
Os06t0166000	1.527240
Os10t0492600	2.886940
Os06t0179050	6.997450
Os03t0607700	14.939000
Os10t0575900	3.025430
Os01t0699900	0.257545
Os11t0107700	0.219326
Os05t0161200	4.253200
Os10t0185400	12.553700
Os04t0680300	15.785700
Os01t0933900	20.989200
Os02t0803900	0.705256
Os03t0136900	136.038000
Os11t0429433	4.860610
Os01t0827200	8.460830
Os01t0287400	4.710390
Os05t0178000	0.146575
Os09t0296700	5.434900
Os02t0332450	1.641140
Os11t0530700	0.668431
Os11t0549401	14.993700
Os08t0406700	4.906470
Os03t0827500	40.917900
Os03t0808200	4.240760
Os02t0539600	25.269300
Os09t0530000	3.934690
Os02t0684800	0.644966
Os04t0538900	4.913500
Os12t0422971	1.522790
Os12t0567800	1.806330
Os07t0685600	0.327342
Os03t0284900	4.790650
Os03t0650700	5.417560
Os10t0422583	3.265910
Os08t0360000	4.423510
Os01t0508000	5.953410
Os09t0382500	233.181000
Os04t0107650	1.054220
Os12t0223000	0.660255
Os03t0760900	5.571880
Os01t0589300	44.477400
Os06t0724700	0.316695
Os02t0719600	32.482700
Os02t0632500	11.229100
Os03t0243250	2.227810
Os02t0738350	1.490970
Os06t0703550	42.554600
Os01t0348600	73.714200
Os08t0502000	0.265490
Os03t0389100	26.600900
Os05t0543300	16.898500
Os02t0582600	3.399360
Os10t0150800	27.648900
Os04t0531100	364.384000
Os02t0215100	0.187329
Os11t0470600	8.237730
Os11t0449600	1.219830
Os02t0140200	4.498050
Os04t0185600	0.250920
Os06t0560000	2.092130
Os03t0110400	4.080780
Os10t0470900	5.551630
Os06t0681400	521.640000
Os03t0768900	0.679825
Os03t0668900	18.241900
Os01t0705000	5.407910
Os05t0585800	2.856670
Os10t0504100	0.841945
Os03t0435300	0.384925
Os01t0583100	154.473000
Os06t0600700	0.627255
Os10t0497700	20.866400
Os03t0249400	42.327700
Os07t0608500	122.832000
Os04t0422000	5.959580
Os04t0249900	2.203870
Os10t0371200	0.582217
Os01t0750300	91.026400
Os01t0836600	0.313606
Os03t0367800	18.298400
Os01t0807266	0.440113
Os10t0544500	33.170200
Os06t0297500	2.997590
Os01t0563000	96.086600
Os01t0917300	13.102100
Os03t0776400	0.458666
Os02t0138200	7.351560
Os01t0921800	12.142300
Os02t0719700	8.763750
Os07t0166800	134.986000
Os04t0306800	17.865400
Os01t0827300	0.313631
Os02t0328550	1.706860
Os01t0946600	68.469300
Os11t0102900	6.212020
Os04t0129400	12.038600
Os05t0251500	80.919300
Os07t0616600	49.618700
Os08t0413050	0.099881
Os01t0386600	1.917560
Os02t0655700	29.806800
Os01t0886300	21.710200
Os10t0351414	0.066722
Os11t0587100	2.860330
Os06t0695800	3.309740
Os08t0522500	56.287000
Os06t0644500	2.953060
Os06t0296700	0.246530
Os04t0255600	0.133472
Os04t0551600	23.718200
Os03t0812200	67.475100
Os10t0473875	1.767150
Os01t0233850	4.155790
Os03t0720800	19.949700
Os02t0273100	7.108920
Os07t0556200	135.868000
Os03t0105401	0.172827
Os09t0540350	0.042006
Os04t0676800	9.350120
Os08t0343300	42.081500
Os02t0435000	8.417690
Os04t0552066	1.678190
Os02t0177633	108.096000
Os04t0566600	0.962712
Os11t0620000	12.049500
Os06t0140700	10.626100
Os04t0650000	162.502000
Os03t0581200	1.157280
Os12t0104400	21.344400
Os01t0616500	38.207200
Os09t0509200	134.697000
Os03t0167000	2.218280
Os04t0459700	22.372400
Os01t0278600	3.171050
Os02t0285700	0.194266
Os04t0449900	237.907000
Os09t0407200	20.133200
Os03t0782950	1.797700
Os07t0693600	11.219200
Os04t0388500	24.122800
Os08t0450100	0.663781
Os06t0691100	10.797900
Os01t0227300	71.390700
Os09t0555600	1.699400
Os09t0510000	23.077300
Os01t0763700	32.828100
Os07t0125000	0.264051
Os03t0841700	24.727000
Os01t0314300	63.498600
Os07t0615100	0.528545
Os04t0624600	7.549500
Os09t0245500	16.623500
Os03t0196900	19.051300
Os03t0337200	1.728870
Os03t0309200	41.775000
Os04t0618600	0.260076
Os09t0438000	4.059180
Os05t0404200	56.614200
Os02t0705100	2.286410
Os04t0357200	0.769577
Os04t0456700	192.761000
Os03t0197200	1.544790
Os07t0609000	28.901300
Os03t0158700	0.381444
Os05t0585400	2.064290
Os12t0511000	1.336050
Os10t0551100	0.482214
Os11t0441550	0.461717
Os10t0415900	4.611920
Os02t0735800	5.102420
Os02t0144800	1.096990
Os01t0960600	3.339120
Os01t0200700	3295.050000
Os12t0103000	10.730900
Os01t0173900	15.067000
Os09t0521100	3.556600
Os06t0617800	46.038800
Os03t0337850	517.261000
Os08t0126700	5.113210
Os01t0337160	2.593450
Os07t0631200	2.999590
Os03t0759500	0.405117
Os02t0631100	1.418610
Os08t0481200	1.207420
Os03t0738600	0.347798
Os03t0699300	11.150100
Os05t0503650	1.639850
Os08t0478466	1.354070
Os06t0549900	0.215063
Os03t0708800	1.994630
Os09t0560700	13.661600
Os10t0523100	16.133400
Os03t0101100	8.871010
Os06t0329200	0.327821
Os07t0665100	1.163480
Os01t0801800	2.156370
Os05t0595400	37.259400
Os05t0372100	5.886060
Os02t0825600	1.633960
Os08t0446301	1.076350
Os07t0136500	57.341900
Os01t0910500	41.543600
Os06t0241100	0.761908
Os04t0682500	5.592820
Os10t0154533	0.981234
Os02t0248200	0.367983
Os04t0681625	0.824238
Os03t0842501	11.840200
Os01t0813700	0.123241
Os04t0605200	2.312530
Os01t0954400	38.554000
Os10t0452700	0.660724
Os10t0475000	0.913833
Os04t0601800	18.941200
Os01t0612900	39.631100
Os11t0239200	0.189553
Os05t0461000	21.843000
Os08t0506100	0.025503
Os08t0163300	1.769920
Os06t0513862	0.404180
Os02t0663800	94.545400
Os05t0507300	11.381700
Os01t0837800	9.633230
Os07t0244350	2.291540
Os06t0690700	6.193550
Os03t0598100	5.699120
Os02t0752250	10.427600
Os02t0517300	37.392100
Os04t0436300	0.222094
Os03t0704100	5.569390
Os06t0711000	1.631750
Os01t0941800	2.808940
Os07t0581700	36.860400
Os06t0526700	2.236210
Os02t0297200	2.950650
Os02t0649300	380.839000
Os07t0299800	1.468040
Os12t0130900	1.754760
Os02t0497500	11.989700
Os12t0405300	2.564340
Os02t0438601	1.559640
Os01t0785500	4.021680
Os10t0141700	1.426810
Os02t0180500	21.309400
Os01t0674500	41.741200
Os09t0363900	1.180760
Os03t0113100	23.327200
Os01t0703000	3.106060
Os03t0795100	22.438600
Os02t0804300	26.525500
Os06t0523100	21.647000
Os01t0723025	0.139636
Os02t0799000	17.204500
Os09t0392000	33.045300
Os07t0114550	1.204780
Os05t0195101	120.334000
Os07t0650100	2.223810
Os03t0580800	7.250910
Os11t0303300	0.384531
Os03t0192100	2.253380
Os01t0815700	20.045200
Os03t0624000	0.737095
Os09t0447000	19.272600
Os10t0521100	4.015290
Os01t0905800	655.338000
Os01t0712501	1.655390
Os07t0679300	41.786000
Os07t0231500	4.953580
Os08t0470000	0.187103
Os03t0579800	0.811772
Os01t0923000	111.569000
Os02t0551100	82.422100
Os01t0179400	3.348200
Os12t0485800	0.690851
Os11t0276300	7.045610
Os02t0817200	5.817380
Os12t0266000	1.973040
Os05t0399100	85.357100
Os02t0832800	32.179200
Os03t0718100	97.571500
Os11t0136500	3.403200
Os07t0688800	7.777870
Os05t0399700	2239.810000
Os02t0165500	0.248764
Os06t0186650	23.518600
Os02t0514150	2.102410
Os03t0366200	20.829900
Os07t0300900	4.663610
Os06t0141700	1.740100
Os02t0261400	0.561867
Os09t0571500	7.401270
Os02t0592500	24.964400
Os08t0331800	3.879500
Os12t0620600	1.420610
Os01t0119000	3.828890
Os09t0423800	1.640440
Os04t0641700	4.410890
Os02t0327000	23.656700
Os04t0323500	0.954807
Os05t0541400	0.170640
Os10t0159600	2.327380
Os01t0925700	17.163400
Os01t0220150	0.588353
Os01t0144800	4.220580
Os04t0587300	8.933710
Os02t0572500	82.742000
Os02t0817700	341.137000
Os08t0124533	0.099459
Os03t0334300	5.674420
Os02t0759700	92.565600
Os10t0560000	5.814090
Os02t0833300	43.430500
Os01t0673500	9.374160
Os09t0370500	0.721024
Os03t0201400	4.644550
Os07t0695900	1.758050
Os07t0295400	2.511070
Os10t0559300	0.503290
Os08t0168000	0.246482
Os10t0476700	9.035470
Os02t0825033	3.073740
Os05t0135400	0.623496
Os11t0430000	0.415142
Os05t0494500	29.504400
Os01t0820800	1.502870
Os03t0192750	7.919390
Os03t0570800	2.243320
Os09t0309100	2.507130
Os05t0331900	0.567576
Os08t0456000	0.321178
Os02t0481000	29.796000
Os12t0297500	26.332800
Os02t0163533	44.214300
Os11t0555300	0.376515
Os02t0122500	40.019600
Os12t0189400	95.484500
Os06t0610000	5.590670
Os01t0513100	17.146200
Os12t0502500	20.159800
Os07t0130000	0.492179
Os02t0103900	11.755100
Os03t0127100	0.222269
Os01t0209400	27.398100
Os01t0276500	2.255780
Os09t0258600	301.727000
Os08t0435900	116.446000
Os06t0608300	10.152100
Os04t0560100	0.550222
Os07t0570600	4.843010
Os03t0101600	76.877700
Os01t0196600	13.433300
Os01t0122200	1.016520
Os04t0118450	120.855000
Os03t0195300	4.997690
Os12t0578500	8.362920
Os07t0602200	16.301800
Os10t0427900	1.081440
Os12t0545900	0.902808
[truncated: 22,695 more rows]
