# Supplementary material for: Transcriptomic and metabolic flux analyses reveal shift of metabolic patterns during rice grain development
Source: BMC Syst Biol. 2018 Apr 24;12(Suppl 4):47. doi: 10.1186/s12918-018-0574-x (PMC5998905; doi:10.1186/s12918-018-0574-x)
Supplement: Supplementary file 3 — Metabolic flux distribution of primary metabolism in different tissues at booting and mature grain stages. (ZIP 3206 kb) [file 12918_2018_574_MOESM3_ESM.zip › Additionalfile3_iMATinput/original RNA-Seq data/4_1_Mature grain stage embryo.txt]

gffId	0.000000
Os12g0256900	1.68695
Os09g0328800	2.74227
Os07g0240400	10.2879
Os02g0793700	42.2892
Os07g0170800	18.3861
Os01g0727400	6.85503
Os01g0187000	0.848831
Os01g0765500	6.74758
Os02g0466400	48.915
Os09g0347500	49.3068
Os01g0771300	1.22352
Os09g0252000	8.98844
Os09g0284400	18.2377
Os06g0563300	16.2352
Os08g0184300	63.1072
Os10g0476000	14.5061
Os02g0510100	71.8823
Os04g0534300	4.61621
Os05g0496200	5.36794
Os04g0431000	15.3502
Os03g0116000	14.6472
Os02g0508500	4.06082
Os11g0461200	2.26688
Os01g0104000	20.3643
Os04g0480050	1.50887
Os09g0423200	2.84512
Os01g0304050	1.45077
Os01g0896700	711.617
Os08g0518150	3.5327
Os06g0247850	26.7452
Os07g0184800	53.9119
Os08g0490000	8.92122
Os03g0410900	109.484
Os05g0302300	6.51925
Os05g0447700	53.2558
Os01g0797800	1.03421
Os05g0384800	16.0245
Os05g0516600	138.146
Os05g0172500	3.53448
Os02g0179225	1.32499
Os03g0169600	1.47122
Os05g0116750	10.5524
Os03g0265900	5.12154
Os12g0151000	1.24837
Os03g0102500	39.7904
Os10g0377400	13.9088
Os04g0191500	2.31125
Os01g0725000	4.31755
Os08g0552666	1.60502
Os08g0430200	35.6999
Os07g0134600	1.94749
Os01g0239150	2.83954
Os11g0103000	1.13766
Os11g0585900	13.5534
Os06g0352900	11.0905
Os09g0537600	17.6887
Os09g0248000	6.2566
Os03g0353000	60.0666
Os02g0266900	0.356678
Os06g0343200	1.71464
Os02g0828500	5.47895
Os02g0669500	10.7024
Os02g0221900	0.550159
Os04g0323500	0.104337
Os05g0187000	28.5009
Os05g0562350	25.3465
Os05g0194900	13.4355
Os07g0632800	2.81987
Os07g0688700	4.31613
Os11g0303800	0.0278551
Os05g0375600	0.80033
Os05g0389300	59.4603
Os03g0840900	68.8962
Os03g0821300	7.92305
Os03g0136800	23.359
Os05g0531100	0.439297
Os03g0280700	33.9309
Os04g0671200	9.38763
Os10g0533100	2.20123
Os08g0143400	17.4593
Os01g0960450	14.1422
Os01g0833100	4.96422
Os09g0569450	4.77729
Os10g0444400	15.7279
Os06g0569900	1.06158
Os02g0234300	15.4887
Os02g0540700	16.6215
Os05g0584200	29.8876
Os12g0188700	4.80262
Os12g0180250	7.50264
Os10g0491900	34.3793
Os03g0417800	555.049
Os05g0439400	6.50346
Os08g0516600	4.50209
Os03g0120350	0.888583
Os03g0247200	29.5601
Os11g0206700	9.58951
Os04g0625900	7.91127
Os05g0539500	10.6785
Os09g0535000	57.739
Os06g0215100	0.162985
Os03g0439650	1.91401
Os02g0759500	2.04857
Os07g0686600	3.96034
Os01g0559600	1.48539
Os03g0846400	32.0917
Os06g0343600	1.7595
Os10g0357800	3.17823
Os07g0618400	1.18713
Os07g0579100	0.379601
Os02g0302200	9.83812
Os03g0128000	5.08473
Os08g0189200	1.0421
Os09g0541700	4.11339
Os02g0563800	4.72739
Os05g0180700	7.38271
Os03g0268250	6.06006
Os09g0103150	0.858814
Os04g0269700	1.98976
Os03g0850300	3.11962
Os10g0417800	2.09122
Os02g0596500	29.2071
Os01g0866600	126.582
Os02g0257200	88.7902
Os06g0283200	2.89143
Os04g0583000	0.104347
Os07g0493850	0.761298
Os09g0437100	0.736028
Os12g0596600	7.6895
Os10g0161625	4.74853
Os01g0544450	18.1415
Os05g0592800	1.45364
Os10g0542550	11.0281
Os08g0527400	2.0218
Os03g0424500	504.5
Os08g0189300	3.07499
Os04g0634800	74.9828
Os06g0301500	0.450529
Os04g0534600	2.52958
Os11g0115100	355.658
Os09g0473650	50.1164
Os10g0573100	17.9827
Os02g0196300	6.38039
Os02g0273900	12.0817
Os05g0354400	22.3485
Os03g0138700	0.459177
Os03g0826500	55.8513
Os10g0414500	4.49657
Os08g0135900	46.2712
Os03g0698066	4.62977
Os01g0222500	11.7164
Os07g0680900	19.8989
Os02g0718000	8.69267
Os12g0105950	12.9301
Os09g0306632	3.94348
Os09g0449400	3.93433
Os06g0650700	358.756
Os04g0458300	3.44965
Os02g0261100	64.0283
Os03g0418800	35.9126
Os08g0509400	0.472797
Os06g0694900	4.91713
Os05g0295900	8.30342
Os10g0422401	3.00046
Os04g0430200	2.86642
Os05g0480600	5.12
Os11g0144900	0.340435
Os09g0533300	13.1384
Os03g0788400	33.1602
Os06g0707200	2.62456
Os03g0302000	11.2918
Os08g0530000	25.1481
Os03g0434800	0.442024
Os08g0416900	3.41059
Os04g0669100	3.63427
Os10g0519600	10.0141
Os02g0626100	38.8298
Os11g0533400	126.367
Os06g0714100	177.876
Os03g0781100	2.66421
Os12g0639700	5.61378
Os03g0411100	29.8492
Os05g0289400	21.7575
Os02g0683900	10.8087
Os03g0392400	41.2319
Os08g0566600	0.852437
Os04g0278000	15.5197
Os11g0664400	1.83092
Os02g0804300	15.834
Os01g0873100	1.18247
Os03g0808100	57.0748
Os04g0469700	0.436638
Os04g0317300	2.16765
Os05g0166450	3.05804
Os01g0309100	114.632
Os03g0730000	0.861884
Os02g0528200	319.791
Os10g0146901	1.8225
Os10g0135833	1.58951
Os07g0468900	0.748018
Os02g0652600	16.4576
Os08g0130000	0.387773
Os03g0598002	0.232215
Os12g0617175	5.57772
Os12g0104300	3.78469
Os12g0141400	4.55883
Os06g0165600	0.33615
Os08g0566700	1.11804
Os01g0297700	2.85389
Os06g0507100	16.0214
Os03g0243800	7.24331
Os01g0617800	5.75102
Os04g0598500	0.896452
Os04g0662700	3.87177
Os06g0613400	0.839666
Os05g0474500	8.35128
Os01g0259900	0.804533
Os03g0133900	41.1043
Os04g0105200	3.63316
Os06g0303800	1.64962
Os01g0555200	0.112373
Os02g0294700	9.21063
Os01g0956500	0.357513
Os04g0544700	1.88405
Os07g0108800	0.367847
Os11g0173500	0.205571
Os01g0644000	90.4876
Os07g0231800	2.97223
Os05g0404400	2.034
Os07g0176400	1.32981
Os09g0400600	0.431266
Os05g0317400	2.08907
Os10g0181600	0.226028
Os06g0232000	135.758
Os03g0785401	14.5384
Os03g0385900	44.6556
Os07g0286000	2.28246
Os11g0256200	22.9277
Os02g0762800	1.59159
Os04g0693000	37.7068
Os03g0108700	20.5428
Os05g0372200	26.1969
Os01g0742000	5.12277
Os01g0852200	13.9392
Os03g0175200	52.9904
Os04g0649700	8.18488
Os03g0751000	71.046
Os06g0199601	30.8241
Os12g0288600	6.53325
Os02g0550100	26.1316
Os12g0580700	9.83844
Os09g0274100	0.978
Os07g0639600	5.50242
Os02g0175600	157.886
Os03g0324700	10.8585
Os01g0176200	2.5405
Os06g0630850	0.917295
Os02g0742200	51.7793
Os11g0677425	0.037873
Os04g0493100	6.68447
Os03g0298300	2.28434
Os03g0670700	1330.53
Os01g0756600	57.9421
Os10g0443200	10.3946
Os05g0543100	16.6798
Os02g0621800	1.647
Os01g0616400	4.7749
Os06g0149300	27.2676
Os04g0438500	9.64188
Os01g0609300	5.0827
Os03g0112700	11.5463
Os02g0158350	3.87458
Os04g0497900	3.33803
Os07g0645900	0.25812
Os09g0511600	91.5256
Os02g0586800	10.9511
Os03g0111300	3800.65
Os01g0896800	298.074
Os09g0432900	0.234833
Os12g0270900	1.36519
Os06g0589800	3.37498
Os04g0619000	0.0639767
Os07g0122400	27.7968
Os12g0284000	2.53267
Os02g0828100	0.193349
Os02g0542200	2.61596
Os01g0141900	13.7433
Os11g0131700	11.9292
Os07g0631950	21.2719
Os06g0130900	22.4796
Os08g0360150	1.2293
Os06g0220800	3.76985
Os09g0122000	0.166782
Os12g0599800	9.05721
Os12g0131300	2.24792
Os04g0603200	1.2215
Os06g0156801	1.45503
Os03g0613100	0.840671
Os04g0331650	1.79055
Os08g0299200	3.88982
Os03g0760800	775.217
Os04g0560300	3.76838
Os01g0649100	160
Os06g0137500	32.5281
Os12g0502350	2.32829
Os05g0540300	18.6656
Os06g0150600	1.79283
Os07g0499800	5.821
Os09g0261900	0.705882
Os04g0470100	22.6078
Os04g0111900	2.00857
Os03g0121250	4.82614
Os05g0541700	3.30531
Os09g0477700	2.30728
Os04g0636300	0.800751
Os01g0869500	14.0889
Os08g0230600	0.965632
Os02g0534800	145.193
Os05g0280350	16.2849
Os05g0173800	3.85828
Os04g0320200	48.9149
Os03g0275100	0.222454
Os09g0508500	5.14178
Os02g0565200	9.4879
Os05g0518300	1.67746
Os07g0247100	5.70971
Os08g0535200	1.41678
Os03g0602300	26.9428
Os08g0476000	2.19097
Os01g0246500	6.27921
Os11g0686400	0.168032
Os02g0325600	0.848629
Os01g0750100	21.4285
Os01g0872700	12.6142
Os09g0411650	0.486531
Os02g0307800	3.78646
Os04g0485200	24.2645
Os03g0138900	2.15774
Os06g0553700	0.468019
Os03g0131100	6.41007
Os01g0207001	0.280967
Os01g0934300	5.11005
Os06g0503100	3.96225
Os01g0826900	3.94016
Os08g0205400	88.5753
Os07g0654500	0.83793
Os03g0759250	3.86794
Os02g0796600	5.76177
Os02g0111600	1.00215
Os03g0264400	9.37126
Os07g0446400	0.375074
Os04g0681500	0.203715
Os08g0476400	30.1244
Os06g0134000	153.701
Os11g0169900	52.9381
Os04g0445700	3.00327
Os02g0739400	15.4604
Os02g0732700	6.31368
Os02g0594232	0.155252
Os05g0554800	0.0925724
Os08g0556650	0.890855
Os01g0908400	82.9488
Os04g0254300	2.3501
Os02g0654000	12.1515
Os03g0426900	12.6858
Os02g0102850	1.5566
Os09g0375000	19.4783
Os02g0249800	717.877
Os03g0124300	17.6053
Os02g0255100	19.3666
Os01g0257100	0.978
Os04g0605500	40.6505
Os07g0510900	1.73522
Os01g0217800	49.0235
Os02g0788700	4.67903
Os02g0553400	0.951592
Os01g0973500	0.283595
Os01g0936800	12.918
Os03g0819400	23.1641
Os07g0246600	4.4421
Os11g0130400	3.35074
Os08g0234200	18.049
Os03g0640400	63.9667
Os02g0189000	17.004
Os08g0163200	4.22462
Os03g0710000	5.01264
Os05g0494600	10.7562
Os01g0625300	0.169874
Os07g0523700	84.0222
Os01g0508500	0.44355
Os01g0779300	1.14927
Os06g0592500	15.648
Os08g0564500	92.0048
Os08g0422200	3.912
Os10g0132400	7.64203
Os05g0327000	1.56765
Os03g0347200	16.4081
Os06g0141400	4.93739
Os05g0452800	6.57337
Os09g0530700	28.1703
Os09g0572700	2.92065
Os01g0147900	714.339
Os09g0434200	25.1354
Os03g0374551	40.8199
Os03g0339700	39.0337
Os11g0434800	4.1566
Os08g0121925	7.19668
Os05g0125100	8.89335
Os03g0125100	10.4185
Os02g0535801	1.87218
Os02g0506500	20.8853
Os07g0618600	11.1451
Os03g0347700	0.213338
Os06g0167500	1.73368
Os05g0357800	9.48704
Os05g0247800	0.246721
Os10g0578900	22.1047
Os02g0226200	0.549029
Os02g0317300	18.8284
Os08g0158600	1.73344
Os01g0631500	3.26478
Os01g0647200	8.66829
Os01g0197200	25.3851
Os12g0114100	0.335472
Os07g0673900	391.767
Os11g0167500	1.17404
Os02g0554800	0.366835
Os06g0193200	13.4015
Os05g0329100	98.9629
Os09g0471000	0.685694
Os03g0645200	23.6184
Os12g0127100	0.651717
Os03g0829100	9.69623
Os12g0637200	0.212602
Os08g0369000	2.47369
Os12g0110300	32.1865
Os01g0672166	0.431536
Os01g0233400	2.12537
Os07g0463500	4.97496
Os05g0386800	24.4035
Os04g0488800	2.12116
Os10g0437100	2.53055
Os02g0226600	1.12896
Os07g0185700	1.98474
Os05g0415200	1.26255
Os04g0633250	2.53315
Os05g0155450	5.6337
Os01g0263300	4.29589
Os02g0804933	4.70603
Os08g0554100	3.29581
Os03g0766900	6.79337
Os03g0596800	10.7846
Os03g0217000	5.49119
Os02g0566450	0.197688
Os03g0116800	29.3554
Os12g0100500	1.87291
Os02g0800100	67.7566
Os11g0296800	29.9885
Os02g0711100	4.12947
Os02g0110400	15.8698
Os01g0513850	11.5442
Os01g0506100	3.95886
Os10g0529400	0.312744
Os03g0612400	0.707401
Os04g0482900	0.442693
Os12g0274750	0.579273
Os03g0111000	0.777981
Os10g0194225	10.6235
Os03g0792050	230.424
Os03g0636300	3.09287
Os01g0978500	10.3782
Os01g0201600	53.1304
Os03g0238800	81.6589
Os12g0548800	2.911
Os04g0613500	273.856
Os01g0552300	25.9106
Os10g0522400	2.70096
Os01g0810833	0.475726
Os03g0797800	1.01084
Os03g0154100	2.86642
Os08g0127500	9.17088
Os12g0604700	7.77597
Os02g0701900	8.84048
Os01g0718300	10.4827
Os02g0519300	2.20429
Os03g0425100	6.16066
Os02g0689200	5.41541
Os01g0247600	11.6447
Os11g0670900	0.708701
Os01g0736551	0.356388
Os06g0291800	0.216546
Os02g0220450	3.81222
Os03g0142500	0.93137
Os01g0835083	2.93466
Os06g0270900	22.0839
Os01g0256800	1.8857
Os03g0178200	7.08346
Os09g0459900	12.3288
Os05g0380400	1.54174
Os01g0140100	38.5704
Os04g0632400	0.809446
Os01g0871300	5.26174
Os05g0519200	3.55008
Os07g0160400	4.05164
Os06g0104300	10.7745
Os03g0742300	0.566382
Os10g0407100	11.6
Os03g0584050	5.85626
Os03g0187100	12.7383
Os04g0420801	0.415893
Os02g0748800	2.86061
Os09g0413600	0.422024
Os05g0419000	2.29157
Os04g0457200	5.36987
Os03g0247900	13.4706
Os03g0191900	0.208158
Os01g0601700	0.241253
Os02g0130700	2.09635
Os01g0132500	4.88145
Os04g0225100	4.07433
Os07g0572850	10.089
Os03g0762900	23.1168
Os02g0584900	3.26092
Os06g0247000	10.3319
Os06g0561501	0.0390866
Os02g0510600	42.0509
Os08g0450200	0.896343
Os01g0720500	1.09806
Os11g0683600	4.88198
Os02g0192500	20.5219
Os06g0134400	4.03581
Os06g0565900	4.02036
Os02g0610500	3.73442
Os04g0602500	7.31361
Os02g0805700	6.04718
Os05g0378900	10.3561
Os12g0169000	0.374404
Os01g0518550	11.983
Os01g0877500	6.18722
Os03g0844450	16.7934
Os01g0848700	2.52431
Os07g0580800	1.1062
Os03g0157300	14.7281
Os12g0554800	2.63037
Os03g0848300	14.1708
Os01g0693800	16.377
Os03g0169700	3.04024
Os05g0279400	19.8353
Os06g0175800	4.75095
Os04g0476600	11.0467
Os07g0438700	8.51266
Os05g0495300	10.9374
Os02g0760300	685.336
Os05g0539700	59.1924
Os02g0471500	4.60121
Os02g0724600	20.546
Os12g0156000	0.365081
Os05g0465800	23.1077
Os06g0148500	0.214393
Os05g0207350	48.8899
Os03g0211900	51.552
Os01g0647000	0.924924
Os01g0615200	7.39217
Os08g0434700	0.793275
Os05g0158500	0.143216
Os03g0667150	1.54743
Os02g0519900	364.335
Os01g0272800	4.19513
Os05g0516850	8.63215
Os04g0682051	17.3239
Os12g0575200	44.8016
Os07g0523100	32.8401
Os08g0359900	6.16702
Os12g0566000	7.57288
Os01g0303800	10.9775
Os08g0542800	2.86426
Os07g0475400	16.111
Os03g0639700	27.4373
Os12g0274700	0.707874
Os07g0625400	2.5844
Os12g0600200	5.01199
Os04g0226400	5.81841
Os01g0731800	1.51782
Os12g0225300	2.00364
Os08g0235550	3.02678
Os02g0244650	13.2428
Os01g0661000	9.32472
Os02g0153500	0.49164
Os10g0547900	0.692207
Os04g0183500	2.92653
Os09g0249100	2.97632
Os01g0738000	21.5922
Os01g0756200	0.257829
Os01g0868301	2.47804
Os05g0357850	4.02936
Os02g0276500	50.3301
Os04g0270550	11.7724
Os02g0724300	2.24819
Os08g0120500	45.6101
Os05g0145100	2.68839
Os03g0415500	2.7954
Os04g0389100	0.129676
Os04g0556000	1.36551
Os02g0115900	71.9146
Os12g0481100	18.7908
Os05g0193900	2.3151
Os05g0183100	1.20892
Os05g0200500	14.3894
Os11g0151700	1.03754
Os01g0329400	25.6205
Os11g0546100	10.9728
Os10g0430600	2.72308
Os01g0799500	6.68704
Os04g0617200	3.98438
Os08g0410500	0.873886
Os07g0657200	27.3563
Os01g0130500	8.22978
Os07g0573900	67.6844
Os07g0496600	14.0557
Os02g0649800	10.4219
Os06g0223700	1.45338
Os02g0169900	2.61572
Os09g0416600	1.49886
Os11g0177750	16.03
Os09g0532200	2.98498
Os01g0612200	94.7501
Os12g0244800	0.638963
Os10g0404900	0.331393
Os06g0539400	0.225965
Os06g0335101	3.38257
Os02g0668000	18.5439
Os12g0145500	7.03951
Os10g0533200	2.07969
Os03g0734100	3.28509
Os01g0769200	6.06279
Os08g0172300	5.19472
Os04g0564500	0.829617
Os03g0785200	0.222083
Os06g0176200	16.8277
Os05g0110700	9.38601
Os05g0582800	2.01282
Os03g0634000	34.8662
Os10g0474800	1.58626
Os01g0185200	44.3627
Os11g0506800	1.88618
Os04g0561700	4.7337
Os08g0535400	29.3748
Os05g0165900	3.25671
Os10g0190500	0.148097
Os03g0116300	17.6461
Os02g0792600	15.4929
Os02g0572400	3.9737
Os03g0810900	3.8335
Os06g0129300	7.88877
Os06g0188500	5.18259
Os02g0686450	35.3253
Os03g0304400	6.28865
Os01g0667100	2.60816
Os07g0122200	1.67169
Os02g0644900	0.219529
Os05g0481800	3.45571
Os04g0391500	0.268314
Os03g0272900	41.7184
Os02g0626600	0.594838
Os04g0454900	0.222515
Os03g0152600	3.32225
Os01g0316500	23.7405
Os07g0492000	77.0163
Os06g0712550	19.6995
Os09g0127700	147.624
Os04g0686300	16.1013
Os11g0571900	43.008
Os01g0369000	78.1624
Os04g0683500	2.49217
Os02g0589600	0.92535
Os03g0215400	2.71393
Os10g0437000	0.947945
Os08g0536000	27.326
Os11g0617532	0.175164
Os09g0529400	2.9157
Os12g0124200	107.176
Os07g0571100	15.2582
Os08g0539300	20.4461
Os08g0532800	41.7062
Os10g0161700	0.344531
Os07g0597500	3.58309
Os07g0203950	2.93346
Os03g0321000	18.3266
Os10g0180800	1.30489
Os10g0493600	10.3953
Os12g0163500	0.416679
Os02g0525900	31.8208
Os07g0633100	4.78404
Os02g0279800	34.6926
Os08g0543000	0.621247
Os08g0246700	2.52242
Os10g0188000	3.28664
Os07g0507300	9.81514
Os08g0473900	0.303711
Os03g0188200	4.68647
Os02g0101100	17.208
Os05g0314100	128.06
Os02g0834700	0.202993
Os05g0101300	5.34835
Os05g0317300	1.43325
Os05g0523200	6.80102
Os04g0449000	2.78903
Os03g0858100	39.4586
Os05g0456962	2.18359
Os05g0145600	44.488
Os05g0357525	1.13276
Os01g0667725	8.79565
Os03g0760600	32.6168
Os11g0544100	7.96514
Os10g0518100	9.26804
Os11g0707700	28.8991
Os04g0480100	28.5795
Os03g0816700	0.383414
Os12g0616400	0.287099
Os02g0789700	0.120262
Os12g0631100	11.3197
Os02g0799400	0.350555
Os06g0586300	1.32149
Os02g0760600	4.38779
Os01g0914600	0.734447
Os09g0421133	1.07828
Os05g0581900	0.226699
Os02g0702500	16.9898
Os01g0663800	29.5672
Os07g0145500	15.6702
Os11g0538900	8.68729
Os03g0204366	196.891
Os04g0485800	24.592
Os03g0255100	9.26725
Os06g0687700	23.3333
Os12g0182200	28.1751
Os11g0130200	0.285462
Os11g0586900	21.3919
Os12g0444500	1.40202
Os01g0856900	4.40003
Os09g0416700	6.3967
Os05g0553000	50.1776
Os04g0622800	0.642146
Os02g0764500	0.285462
Os07g0230400	9.15352
Os01g0178100	10.4793
Os09g0365100	6.55176
Os11g0604600	8.77922
Os01g0907400	3.97211
Os11g0208500	1.55432
Os04g0658600	22.9435
Os01g0683525	2.57307
Os03g0855600	21.7792
Os09g0112100	1.74261
Os08g0461100	1.4448
Os02g0535000	6.98012
Os01g0321800	11.9437
Os01g0198200	31.6086
Os01g0680400	49.719
Os01g0679300	1.77699
Os12g0139300	3.52083
Os02g0695700	11.0693
Os09g0480466	7.45711
Os02g0817600	5.91469
Os03g0740700	28.5679
Os03g0709000	42.0072
Os06g0166900	6.84191
Os06g0126000	16.0167
Os04g0662800	13.194
Os01g0838350	50.435
Os10g0542266	7.86558
Os08g0178100	20.0532
Os05g0101200	15.4732
Os02g0139100	27.8237
Os01g0337700	0.328895
Os01g0949400	19.4889
Os08g0479400	8.23758
Os01g0205100	6.71856
Os03g0196800	35.7506
Os06g0153900	8.12649
Os01g0223000	3.06856
Os11g0655000	1.05414
Os11g0128700	4.45643
Os02g0680400	42.5667
Os04g0659400	15.4252
Os09g0507800	222.066
Os01g0798100	15.5773
Os03g0558700	3.82074
Os04g0201900	0.305496
Os01g0844500	38.3527
Os07g0158100	3.12053
Os05g0460000	15.4741
Os02g0111700	474.116
Os11g0482500	5.04796
Os10g0498200	9.01863
Os04g0209200	2.61216
Os01g0740400	0.62174
Os01g0554150	0.480789
Os01g0929800	3.51211
Os07g0640401	3.24975
Os07g0412400	18.094
Os10g0548800	11.9735
Os05g0468100	0.0993585
Os01g0264400	29.3151
Os07g0123900	30.8529
Os06g0148600	1.48074
Os04g0635500	341.322
Os01g0934400	5.35685
Os01g0728400	6.84252
Os03g0230300	5.72506
Os08g0565800	12.0238
Os06g0543500	0.21601
Os08g0205000	0.401011
Os03g0811100	3.26471
Os01g0833500	3.48744
Os03g0686500	7.63721
Os06g0287500	0.0833448
Os10g0437900	1.32241
Os07g0599000	17.2569
Os02g0718100	8.56466
Os02g0824350	41.3503
Os12g0175500	5.76605
Os05g0471350	3.47893
Os02g0654700	0.212799
Os01g0197100	2.4703
Os10g0156300	3.16046
Os08g0326400	283.084
Os03g0441500	18.379
Os11g0139700	350.544
Os04g0504700	21.3575
Os06g0129700	10.4514
Os02g0673301	0.468995
Os10g0394200	2.89485
Os04g0457100	1.19053
Os03g0108932	7.39123
Os07g0212300	17.3204
Os03g0689544	2.32833
Os11g0610700	24.9691
Os06g0264500	4.38911
Os03g0102000	12.7991
Os01g0787300	0.166177
Os02g0640300	2.32997
Os02g0757800	20.2606
Os06g0155400	0.747672
Os11g0557400	0.957471
Os07g0558200	0.863518
Os07g0185432	8.14371
Os02g0675700	8.8723
Os08g0485600	10.331
Os05g0542500	2745.63
Os04g0577500	2.04269
Os08g0119500	14.1021
Os03g0431200	27.2152
Os01g0766200	4.28106
Os05g0566900	37.0685
Os11g0265400	38.1986
Os01g0143100	6.10061
Os06g0116400	1.78532
Os04g0310500	102.281
Os04g0394700	4.88359
Os07g0551700	0.248854
Os06g0159600	3.68595
Os03g0343500	67.291
Os04g0457800	7.8096
Os05g0383000	19.4435
Os01g0344620	0.0389272
Os04g0689300	0.1748
Os05g0340000	0.49878
Os04g0682400	0.575641
Os06g0218800	0.317513
Os11g0598000	1.71514
Os04g0284600	5.09665
Os01g0549500	1.85104
Os03g0398600	4.05934
Os02g0462800	0.27954
Os12g0594950	0.433478
Os03g0239000	1.6506
Os02g0747900	1.22182
Os03g0651700	3.05629
Os08g0420700	1.36766
Os04g0690900	1.39581
Os06g0538000	63.3591
Os07g0189800	7.64529
Os01g0188200	0.747225
Os01g0116100	0.714723
Os03g0146200	183.756
Os01g0210600	73.9185
Os03g0103900	0.675274
Os03g0231750	6.78093
Os01g0301000	19.5733
Os08g0441400	29.1367
Os02g0229000	158.267
Os04g0685300	58.8884
Os01g0764400	14.9521
Os08g0110100	0.532817
Os07g0692900	1.38893
Os05g0574500	237.168
Os11g0549900	5.00112
Os01g0958700	28.4893
Os05g0270000	4.30878
Os03g0346700	16.7383
Os06g0687800	16.8707
Os05g0495100	13.5117
Os03g0390200	51.3604
Os07g0570100	7.70111
Os10g0430800	16.1159
Os01g0778100	1.68645
Os06g0713900	27.9199
Os03g0333700	0.736877
Os11g0130900	1.01752
Os08g0444440	48.5887
Os02g0325800	0.579052
Os09g0515400	2.74718
Os02g0767150	5.24405
Os04g0447700	1.83834
Os05g0461300	49.1937
Os01g0149600	30.5817
Os01g0253100	9.45826
Os01g0269950	3.98172
Os08g0369200	1.99931
Os12g0548300	10.7132
Os07g0613833	1.87424
Os08g0266225	3.34861
Os04g0234600	1.11609
Os11g0153450	1.49586
Os04g0167875	123.236
Os02g0115700	34.5798
Os01g0117050	3.41417
Os04g0618500	41.3076
Os03g0227000	63.3474
Os01g0897000	27.9554
Os07g0573300	9.63748
Os02g0828400	4.96483
Os10g0502400	1.44335
Os07g0580300	6.56305
Os06g0574700	0.661087
Os03g0298600	40.8318
Os01g0723400	9.42436
Os07g0141500	1.05963
Os04g0312100	1.82711
Os04g0429800	1.0347
Os03g0686800	0.661261
Os09g0483500	8.37891
Os06g0554100	0.270303
Os11g0535525	704.698
Os07g0691800	18.7539
Os12g0498300	15.0075
Os06g0680900	28.3538
Os03g0372700	39.4404
Os05g0509500	7.99466
Os10g0498700	9.44891
Os08g0552900	1.64219
Os08g0200100	3.30266
Os03g0275500	50.5437
Os02g0331200	12.4753
Os07g0585100	48.2979
Os03g0197100	0.225631
Os02g0776900	4.81343
Os03g0764300	20.3917
Os08g0157800	1.46142
Os02g0662900	7.08015
Os01g0668600	0.291872
Os05g0451300	74.2845
Os02g0154100	0.813314
Os05g0594500	1.27168
Os06g0109100	0.487665
Os07g0299701	2.96194
Os05g0353500	0.485157
Os02g0557800	0.386139
Os01g0126200	1.09993
Os07g0529600	75.5559
Os01g0382900	1.23017
Os11g0128000	4.54156
Os07g0415200	19.2527
Os06g0183900	16.8824
Os01g0104100	5.4131
Os10g0571200	23.7661
Os09g0442600	5.25419
Os04g0603800	5.65662
Os03g0195200	17.7887
Os01g0800701	2.09635
Os05g0362500	90.2821
Os02g0674750	16.657
Os01g0740800	0.636034
Os02g0280100	67.1091
Os03g0609400	11.0267
Os10g0579800	0.355234
Os01g0111800	6.75877
Os01g0641050	3.23141
Os04g0674300	1.91632
Os08g0425200	0.3136
Os06g0636600	0.265361
Os05g0179950	1.29375
Os05g0367900	18.118
Os01g0966200	0.441839
Os06g0225600	1.58638
Os01g0739700	39.5702
Os08g0454600	2.1086
Os01g0589200	0.290531
Os12g0123700	0.159246
Os01g0298301	1.85369
Os12g0170700	10.5119
Os03g0340500	114.197
Os09g0400000	0.420906
Os01g0813350	3.97485
Os08g0529901	0.171539
Os04g0399300	0.675988
Os12g0626100	11.7658
Os06g0133400	79.6569
Os01g0837500	34.1971
Os03g0849600	25.0743
Os05g0576600	12.7725
Os02g0555000	31.3391
Os01g0817800	23.3596
Os07g0410100	24.6506
Os04g0119300	4.6009
Os07g0158500	0.425994
Os01g0607600	0.107722
Os01g0841100	20.9853
Os06g0704400	24.1289
Os08g0191900	13.1263
Os05g0430900	2.15768
Os07g0695200	3.58059
Os10g0142600	0.324354
Os10g0517050	13.8448
Os02g0100300	95.4972
Os06g0687100	0.3549
Os08g0440300	6.36923
Os09g0423500	4.25633
Os08g0412100	1.55301
Os10g0163250	5.06261
Os03g0793100	4.8418
Os04g0618400	2444.34
Os05g0365450	0.270303
Os05g0571700	14.3696
Os04g0129900	0.121042
Os05g0194000	0.188387
Os05g0178400	8.89605
Os01g0251100	26.5171
Os10g0540200	0.418643
Os12g0640000	174.306
Os06g0320100	35.2421
Os08g0107900	3.14266
Os06g0146700	0.503751
Os04g0381000	4.95607
Os02g0108400	2.58207
Os01g0341000	0.823651
Os03g0266800	29.4396
Os11g0454000	122.262
Os05g0588200	2.77537
Os02g0102400	23.2346
Os05g0380900	52.6381
Os02g0207300	0.908464
Os03g0633400	26.8606
Os02g0610700	8.67463
Os02g0550600	22.3258
Os01g0957900	9.16154
Os01g0133500	2.18818
Os08g0416100	23.4049
Os07g0162300	39.6088
Os06g0235850	2.52859
Os06g0611200	1.86955
Os03g0822800	3.3931
Os01g0283600	0.302023
Os08g0448900	0.907422
Os02g0461400	3.23484
Os12g0548200	18.2477
Os01g0953600	11.5715
Os10g0536000	3.83054
Os02g0110900	1.01935
Os02g0829600	9.20744
Os01g0643300	1.08136
Os04g0643000	8.25568
Os04g0508975	1.36426
Os09g0539901	2.74639
Os04g0471700	0.861017
Os01g0721000	3.47711
Os06g0677500	12.6239
Os02g0730000	13.269
Os09g0100750	1.97659
Os03g0190000	3.03586
Os09g0480100	4.04646
Os04g0584550	0.217652
Os03g0307333	8.25169
Os04g0693400	9.95058
Os01g0819500	340.775
Os01g0836800	27.1236
Os03g0821950	137.799
Os01g0879100	10.26
Os06g0104350	6.77415
Os01g0150000	50.8807
Os10g0497700	3.33937
Os10g0456500	9.76049
Os07g0133500	1.42238
Os12g0193800	0.140814
Os04g0585700	30.5264
Os10g0154000	25.301
Os07g0484300	20.1596
Os06g0367900	4.14299
Os06g0234200	10.6086
Os05g0173500	2.65468
Os03g0839200	3.03827
Os02g0302450	2.2099
Os10g0177400	6.49599
Os06g0472200	9.26557
Os11g0483600	25.8355
Os11g0161100	1.10991
Os06g0141166	4.27107
Os07g0490300	10.394
Os01g0169500	18.1641
Os02g0179600	1.41004
Os11g0130600	1.91199
Os02g0749200	4.77969
Os02g0692000	3.1388
Os08g0302100	1.96644
Os05g0595800	0.847538
Os07g0659900	0.556364
Os03g0767600	6.25519
Os08g0546100	2.47363
Os01g0159600	681.615
Os04g0307200	31.8878
Os03g0559700	1.50099
Os09g0471900	9.85507
Os08g0545300	150.81
Os11g0131500	0.277172
Os12g0189500	0.662397
Os04g0556900	1.07613
Os01g0152900	86.9387
Os01g0168400	10.2079
Os01g0688300	0.290531
Os01g0560200	50.0283
Os04g0674350	0.33615
Os09g0315800	8.12936
Os08g0236800	0.755627
Os06g0498150	31.4453
Os01g0933950	6.34222
Os05g0587000	27.4453
Os03g0129400	4.14678
Os02g0667300	4.61118
Os01g0113200	0.869811
Os09g0499400	0.127086
Os02g0740400	0.161948
Os05g0226000	1.69855
Os03g0563300	11.8315
Os05g0576750	211.156
Os05g0155400	2.51599
Os10g0499500	0.201425
Os07g0122300	1.55742
Os05g0333200	26.0694
Os01g0170600	8.28228
Os03g0150901	0.346167
Os01g0218500	0.45161
Os03g0298900	0.788223
Os02g0774100	4.91529
Os09g0512200	0.50951
Os10g0563350	17.3836
Os01g0688600	3.94242
Os06g0166000	1.53189
Os10g0492600	791.409
Os06g0179050	1.0581
Os03g0607700	0.242541
Os10g0575900	4.60492
Os01g0699900	0.627201
Os05g0161200	2.14736
Os04g0680300	8.04622
Os01g0933900	2.96001
Os12g0587100	0.0873813
Os11g0429433	5.91854
Os01g0827200	6.38619
Os09g0296700	2.75743
Os02g0332450	0.0868842
Os11g0549401	27.3858
Os08g0406700	10.1105
Os03g0827500	18.0376
Os03g0808200	0.534184
Os02g0539600	5.2229
Os01g0244400	0.121363
Os03g0650700	15.7877
Os10g0422583	2.56037
Os08g0360000	3.0298
Os01g0508000	58.0374
Os09g0382500	116.182
Os12g0285600	4.64664
Os12g0223000	0.689111
Os03g0760900	7.23693
Os01g0589300	12.3496
Os06g0724700	0.7884
Os03g0243250	3.97961
Os02g0691650	4.92711
Os01g0348600	70.5479
Os09g0516800	6.21629
Os08g0502000	1.29935
Os12g0405400	1.04476
Os03g0389100	0.203715
Os05g0543300	14.8852
Os10g0150800	8.11785
Os04g0531100	115.915
Os02g0215100	0.798359
Os11g0470600	12.3909
Os01g0239100	11.4992
Os02g0140200	7.91647
Os06g0560000	3.08381
Os10g0470900	5.58251
Os02g0250400	2.19569
Os06g0681400	377.641
Os03g0668900	48.3302
Os01g0705000	3.54575
Os10g0504100	15.378
Os03g0435300	1.17176
Os01g0583100	48.7031
Os12g0506700	112.743
Os03g0838400	0.564446
Os03g0249400	156.513
Os07g0608500	109.073
Os10g0371200	1.41788
Os10g0369750	20.9156
Os01g0750300	1.01424
Os03g0367800	27.5476
Os10g0544500	14.6762
Os06g0297500	0.473152
Os01g0917300	22.8907
Os02g0138200	8.96946
Os01g0921800	9.61031
Os02g0719700	4.81926
Os07g0166800	67.4455
Os08g0429200	0.623416
Os04g0306800	11.3621
Os09g0396900	9.05526
Os02g0328550	8.95815
Os04g0293300	1.48534
Os11g0102900	12.9736
Os04g0129400	8.8546
Os05g0251500	55.4578
Os05g0178950	3.10829
Os07g0616600	61.852
Os01g0386600	7.00479
Os02g0655700	6.41474
Os01g0886300	24.3204
Os11g0587100	3.85499
Os06g0695800	15.6561
Os08g0522500	32.3046
Os06g0644500	7.02881
Os04g0551600	1.11079
Os02g0273100	17.155
Os07g0556200	3.20208
Os03g0105401	0.103643
Os08g0343300	35.6293
Os02g0435000	4.1558
Os02g0177633	3.93673
Os12g0584200	1.62581
Os11g0620000	10.4692
Os06g0140700	2.15648
Os12g0104400	6.49753
Os01g0616500	37.9475
Os09g0509200	46.4599
Os03g0167000	338.361
Os04g0459700	24.0183
Os01g0278600	1.04274
Os04g0449900	231.344
Os09g0407200	19.3635
Os03g0782950	2.30524
Os08g0450100	8.6214
Os06g0691100	8.17617
Os01g0227300	27.0763
Os09g0510000	7.45514
Os01g0763700	3.49767
Os03g0841700	12.849
Os01g0314300	63.3764
Os07g0615100	0.367763
Os06g0711600	11.5843
Os04g0624600	30.6261
Os09g0245500	12.1885
Os03g0196900	2.70584
Os03g0309200	5.27384
Os09g0438000	11.765
Os05g0404200	16.4669
Os04g0603100	0.78871
Os02g0705100	2.26205
Os04g0456700	16.7167
Os07g0609000	13.9674
Os12g0511000	3.82208
Os10g0415900	5.30374
Os02g0735800	3.72779
Os01g0960600	0.184814
Os01g0200700	1199.39
Os12g0103000	8.98322
Os01g0173900	4.86233
Os06g0617800	24.4434
Os03g0337850	1024.92
Os08g0126700	0.203755
Os01g0337160	0.789483
Os07g0631200	1.21749
Os03g0759500	1.84985
Os03g0746400	0.74208
Os03g0699300	7.24107
Os09g0560700	17.8065
Os08g0246800	19.2645
Os04g0542200	2.67225
Os01g0801800	1.31285
Os05g0595400	22.0613
Os02g0825600	2.81333
Os07g0136500	0.623416
Os04g0682500	3.23481
Os04g0681625	1.70061
Os03g0842501	13.3875
Os04g0605200	6.034
Os01g0954400	64.4181
Os10g0452700	4.8272
Os10g0475000	0.494548
Os01g0612900	7.02019
Os05g0461000	29.2159
Os08g0506100	0.0931606
Os08g0163300	6.89649
Os02g0663800	0.663537
Os05g0356700	0.517685
Os01g0837800	3.23193
Os07g0244350	1.13121
Os06g0690700	3.10567
Os03g0598100	0.952488
Os07g0206500	1668.3
Os02g0752250	10.3165
Os02g0517300	25.7306
Os07g0529700	1.3406
Os03g0704100	3.25516
Os06g0711000	1.98691
Os01g0941800	7.52469
Os07g0581700	0.756459
Os06g0526700	1.04847
Os02g0649300	0.20647
Os07g0299800	1.68242
Os12g0130900	2.44194
Os05g0204900	10.3067
Os12g0405300	0.969045
Os02g0180500	14.3942
Os01g0674500	27.6045
Os09g0363900	5.08063
Os03g0113100	17.5631
Os01g0703000	1.71914
Os03g0795100	9.70962
Os05g0529700	1.29575
Os03g0112950	2.13187
Os02g0804300	10.2156
Os06g0523100	11.8884
Os02g0799000	34.7639
Os09g0392000	14.5246
Os05g0195101	46.2712
Os02g0663900	0.89068
Os07g0650100	0.578564
Os01g0815700	10.9174
Os02g0232100	0.529025
Os10g0521100	1.86793
Os01g0905800	1834.24
Os07g0679300	8.63156
Os07g0231500	5.27778
Os08g0470000	0.455653
Os03g0579800	1.81217
Os01g0923000	8.49323
Os02g0551100	2.67631
Os01g0179400	2.15725
Os12g0485800	1.14297
Os03g0663900	0.750497
Os11g0276300	45.7476
Os02g0817200	13.1013
Os12g0266000	5.62801
Os05g0399100	31.1578
Os08g0553200	0.39075
Os03g0718100	67.1933
Os11g0136500	0.517991
Os07g0688800	41.0705
Os02g0165500	5.75526
Os06g0186650	25.6272
Os02g0514150	0.853335
Os03g0366200	16.953
Os07g0300900	2.07335
Os06g0141700	34.9608
Os02g0592500	14.871
Os08g0331800	0.674842
Os12g0620600	0.605434
Os09g0423800	0.754997
Os02g0327000	33.9018
Os01g0925700	0.788902
Os01g0144800	4.74389
Os04g0587300	0.181303
Os02g0572500	12.8088
Os02g0817700	55.7119
Os03g0334300	36.7067
Os10g0560000	0.883203
Os02g0833300	15.2318
Os01g0673500	5.40386
Os09g0370500	0.438979
Os03g0201400	5.41403
Os10g0476700	11.2513
Os05g0494500	13.9525
Os01g0820800	1.99008
Os11g0672300	0.123656
Os01g0228500	2.92292
Os03g0192750	897.918
Os01g0155500	0.325557
Os03g0570800	0.758776
Os12g0485000	0.360066
Os09g0309100	2.57438
Os05g0331900	0.552889
Os08g0456000	1.17325
Os02g0481000	34.0337
Os12g0297500	17.5817
Os02g0163533	28.0892
Os11g0555300	0.589455
Os02g0122500	2.9385
Os06g0610000	1.04731
Os01g0513100	20.9381
Os12g0502500	13.2799
Os02g0103900	9.43875
Os03g0127100	0.0676618
Os01g0209400	13.984
Os01g0276500	22.4583
Os09g0258600	332.945
Os06g0608300	13.5273
Os04g0560100	7.79735
Os03g0101600	122.646
Os01g0196600	16.6545
Os01g0122200	0.353649
Os04g0118450	130.856
Os12g0578500	7.68728
Os07g0602200	11.3836
Os03g0145900	0.33261
Os03g0293000	14.3547
Os03g0180400	107.526
Os01g0558500	11.8514
Os05g0414300	4.0319
Os02g0655100	1.98719
Os10g0575100	8.63635
Os05g0545600	4.27543
Os03g0758500	12.034
Os03g0344700	14.6157
Os01g0375000	48.6856
Os03g0339150	6.458
Os05g0238400	1.07196
Os12g0556900	0.85757
Os11g0631800	2.81716
Os01g0718300	22.3182
Os04g0103351	37.0458
Os04g0449950	341.48
Os04g0461700	0.564426
Os01g0869800	0.272231
Os01g0754700	1.17347
Os11g0222100	2.2004
Os06g0309000	3.10028
Os03g0675700	38.0151
Os01g0739200	22.746
Os10g0390500	91.2174
Os08g0414600	30.5344
Os01g0107900	19.6332
Os04g0530300	35.1468
Os08g0476700	9.23421
Os02g0223300	0.197907
Os04g0555800	0.586185
Os07g0242400	0.996205
Os02g0559925	2.04452
Os12g0468600	26.409
Os10g0462900	114.778
Os03g0708200	0.672022
Os04g0584600	12.0062
Os04g0390800	362.302
Os04g0103800	0.3275
Os04g0472300	1.79439
Os04g0691600	5.28189
Os07g0556000	1.31719
Os12g0597400	0.452865
Os02g0188500	4.20679
Os09g0467700	37.5093
Os02g0795200	0.210841
Os04g0561500	0.801123
Os03g0773800	12.9483
Os02g0134400	0.265897
Os01g0589500	49.2423
Os01g0500100	0.944851
Os06g0180666	1.8001
Os05g0115900	41.5593
Os06g0523400	5.55241
Os03g0301900	0.299261
Os12g0601800	0.624475
Os07g0173501	77.3812
Os03g0808175	73.0176
Os02g0774800	0.910014
Os01g0936000	6.08568
Os06g0695500	12.9774
Os04g0486900	14.7586
Os06g0715600	2.71755
Os12g0124300	0.754278
Os06g0550800	1.97915
Os05g0567400	53.5477
Os05g0370200	1.77092
Os02g0489525	2.22066
Os01g0558300	30.2267
Os08g0517300	17.0556
Os06g0105350	0.183628
Os04g0380500	3.13712
Os09g0551550	0.249952
Os03g0429800	33.4186
Os01g0738300	16.6733
Os11g0104050	42.6728
Os01g0160150	0.672841
Os09g0315700	3.49724
Os05g0213500	21.0046
Os08g0177000	0.207404
Os06g0637500	45.5955
Os06g0172200	12.814
Os04g0376300	39.2313
Os12g0582600	0.686895
Os12g0215950	0.220861
Os01g0546800	4.379
Os08g0109300	13.3601
Os06g0254300	0.343716
Os08g0400200	3.19357
Os12g0578700	0.106968
Os10g0547650	2.35148
Os01g0864100	2.25928
Os07g0409100	38.5849
Os04g0624800	0.857745
Os07g0109700	18.5446
Os12g0177500	5.59926
Os03g0171950	33.9523
Os09g0553200	163.222
Os01g0596100	0.296824
Os04g0377932	22.5724
Os02g0437800	20.9852
Os12g0529900	5.19759
Os05g0188100	38.6095
Os02g0284550	5.42732
Os03g0795800	43.6664
Os02g0462401	0.904112
Os04g0558400	5.23707
Os02g0322400	0.203715
Os07g0123300	17.1978
Os03g0119300	25.5859
Os12g0637700	1.8249
Os12g0540800	9.8503
Os09g0280600	34.6042
Os11g0679900	0.772958
Os01g0884600	4.00795
Os01g0147300	5.38694
Os07g0208700	5.21693
Os09g0558000	8.42838
Os02g0130300	9.97436
Os07g0481000	1.9014
Os05g0270500	1.25009
Os11g0153100	4.1432
Os03g0133800	1.56775
Os09g0252800	10.5817
Os01g0931100	2.20583
Os03g0160100	24.9796
Os04g0476100	26.4968
Os02g0743200	4.6863
Os09g0325800	1.3656
Os08g0139300	17.3847
Os03g0785100	62.4608
Os12g0628100	2.8908
Os05g0346500	30.4427
Os02g0690800	41.3979
Os03g0184300	0.472923
Os06g0634000	10.8586
Os04g0478000	63.0947
Os05g0586400	3.71607
Os10g0509401	1.49017
Os12g0457500	1.48587
Os01g0337900	102.793
Os08g0520400	2.15994
Os02g0187200	7.02924
Os09g0328066	0.782626
Os01g0286200	1.6492
Os02g0747500	5.89083
Os03g0666200	47.5207
Os09g0566100	7.21207
Os01g0748000	4.71096
Os01g0844900	3.75088
Os01g0152700	155.145
Os05g0274900	92.6163
Os12g0143750	0.347893
Os03g0206700	1.41804
Os03g0113750	77.2917
Os11g0645600	7.62544
Os07g0146800	2.91399
Os03g0263000	0.753143
Os02g0700300	1.60881
Os09g0297100	50.8209
Os07g0659600	1.31185
Os11g0138300	0.752602
Os02g0190800	9.72111
Os04g0552700	0.205359
Os06g0728700	19.9894
Os09g0450300	1.73675
Os06g0166400	84.0217
Os10g0471350	16.1488
Os04g0459000	14.6872
Os03g0815200	113.8
Os03g0387850	19.1848
Os05g0553150	34.4653
Os02g0668500	170.693
Os12g0271751	3.2173
Os12g0197700	5.85235
Os02g0229501	12.2223
Os07g0493400	1.01914
Os12g0114500	99.5346
Os01g0548750	0.33081
Os06g0665000	28.8572
Os04g0115700	0.17272
Os06g0307500	4.26603
Os05g0105000	2.90004
Os01g0684900	13.1822
Os04g0210250	0.118673
Os07g0511400	8.40716
Os02g0301800	0.405461
Os05g0494000	26.982
Os06g0270950	0.762002
Os03g0137600	14.837
Os09g0538800	4.45632
Os03g0598800	251.554
Os09g0508500	1.02887
Os01g0764750	1.03703
Os01g0266600	130.924
Os07g0439100	1.55222
Os05g0514250	12.4818
Os12g0579000	19.457
Os05g0396700	1.1917
Os11g0127800	0.302821
Os06g0137600	3.34055
Os01g0739500	22.5288
Os05g0235300	4.95581
Os08g0467300	0.853804
Os08g0224700	9.3051
Os04g0414900	0.97158
Os07g0294800	1.53
Os03g0565300	3.8792
Os06g0103700	3.92328
Os12g0622900	1.29102
Os12g0567300	2.67078
Os01g0312800	0.67434
Os08g0127100	0.452269
Os11g0507400	1.3172
Os01g0226300	22.9013
Os04g0438400	5.11291
Os09g0266100	0.0914974
Os05g0110925	1.66527
Os03g0655600	19.9014
Os05g0396900	11.2137
Os02g0729700	3.61256
Os07g0508700	7.41916
Os12g0163250	9.7638
Os11g0568600	29.8673
Os12g0168900	114.827
Os11g0225300	1.59808
Os08g0159700	1.586
Os09g0572150	1.49157
Os05g0316050	1.62986
Os01g0757200	0.750817
Os12g0534400	0.781645
Os08g0411200	2.21711
Os02g0721700	36.1135
Os02g0674800	16.4716
Os01g0889000	43.5421
Os04g0498650	250.262
Os06g0627500	0.924068
Os03g0639800	75.3582
Os06g0492300	0.748046
Os02g0255033	5.24883
Os10g0579100	28.7402
Os07g0599100	0.167786
Os06g0266800	32.0478
Os06g0676000	2.67938
Os02g0168700	1.2807
Os03g0724600	26.9777
Os01g0911250	60.6576
Os04g0481550	0.309038
Os11g0183800	8.02438
Os03g0765100	17.1493
Os11g0163800	2.80814
Os07g0429700	32.6121
Os06g0556451	3.84717
Os03g0147550	22.2913
Os07g0287000	2.79973
Os01g0229500	9.35939
Os01g0367900	96.5252
Os05g0571000	9.34604
Os01g0298500	4.43242
Os02g0598800	6.41156
Os01g0708300	0.52958
Os06g0726200	0.921386
Os01g0957000	24.2752
Os03g0249900	58.599
Os04g0618950	0.261359
Os03g0798400	6.00968
Os01g0125700	10.1764
Os04g0577300	14.7901
Os03g0569900	52.5492
Os01g0744000	52.865
Os03g0604600	2.72713
Os03g0676100	3.88659
Os02g0732350	9.55455
Os03g0854500	54.015
Os05g0364550	10.6831
Os02g0105100	7.59663
Os04g0663500	1.70482
Os02g0170100	56.5972
Os05g0137300	30.6276
Os02g0753300	479.571
Os01g0338000	10.7508
Os11g0235300	0.677322
Os03g0191100	6.55805
Os06g0273500	3.70155
Os01g0117300	1.26504
Os01g0116300	0.886161
Os09g0547300	8.46428
Os03g0825800	0.278293
Os09g0456200	7.09022
Os03g0412400	0.516822
Os10g0501500	15.4306
Os02g0135300	6.65871
Os06g0624700	0.705493
Os07g0111400	0.54511
Os01g0123900	0.72097
Os09g0453900	3.47037
Os04g0662200	0.942091
Os05g0501001	0.649428
Os03g0604432	0.0884394
Os12g0609800	14.2934
Os01g0727820	0.618948
Os01g0501700	13.9276
Os10g0447100	92.4833
Os08g0497600	16.6786
Os07g0404300	12.3875
Os10g0339600	29.2333
Os01g0721900	114.166
Os01g0970700	4.17031
Os06g0127300	6.13731
Os01g0830500	3.35098
Os06g0126500	1.75368
Os12g0631200	5.07402
Os02g0621700	91.1034
Os07g0615800	72.9267
Os03g0783700	60.3192
Os08g0189100	91.7115
Os07g0634600	72.3155
Os05g0381600	5.55455
Os09g0359900	5.39476
Os04g0480400	15.2674
Os08g0481100	6.53037
Os09g0482700	0.813918
Os09g0476800	11.007
Os01g0224000	5.63418
Os06g0102725	7.29011
Os10g0553900	2.62492
Os12g0605800	3.05354
Os07g0139600	557.044
Os02g0480800	0.105682
Os01g0653700	5.46919
Os07g0570500	3.01655
Os09g0462100	1.05768
Os03g0302800	33.3433
Os06g0136600	0.472807
Os08g0553300	0.353104
Os02g0823600	65.4587
Os01g0198500	1.04069
Os03g0822000	45.7874
Os06g0158600	17.5922
Os01g0730600	0.939878
Os08g0112600	34.1157
Os10g0555900	3.36712
Os05g0440300	0.919617
Os07g0114000	1.4809
Os02g0108100	0.135747
Os06g0656300	2.43545
Os01g0112300	1.75233
Os07g0626300	5.32531
Os03g0856500	17.5816
Os01g0113750	1.83896
Os07g0523150	4.89648
Os02g0153700	2.31273
Os08g0547500	1.45872
Os06g0244700	6.20203
Os05g0576700	46.5265
Os07g0123700	18.5691
Os01g0278950	0.316033
Os07g0674150	5.87649
Os04g0604250	4.8089
Os06g0298500	6.52654
Os09g0482100	407.263
Os06g0713800	2.75717
Os08g0156700	21.504
Os06g0730900	17.3232
Os12g0611700	50.0008
Os02g0550400	5.20905
Os02g0522300	15.3942
Os02g0237000	0.576673
Os01g0567200	0.46023
Os02g0660100	7.52193
Os02g0185350	11.5487
Os01g0299400	23.3252
Os11g0138700	0.729252
Os02g0588550	7.2935
Os08g0204800	13.0447
Os03g0171900	9.87812
Os03g0161200	2.7238
Os05g0502500	3.48516
Os10g0456600	8.61503
Os01g0756300	4.02718
Os03g0390000	412.321
Os03g0293500	1201.28
Os01g0761300	29.823
Os11g0598300	2.11673
Os08g0105850	0.592497
Os01g0107000	13.465
Os11g0234100	3.06189
Os01g0964800	7.46643
Os07g0685300	0.353104
Os02g0548900	0.190268
Os08g0137200	45.3532
Os02g0640200	4.19555
Os01g0706600	1.74222
Os03g0851900	25.9327
Os05g0200100	7.67876
Os04g0586700	1.91136
Os08g0152800	37.4775
Os04g0688100	8.54085
Os02g0187500	39.9404
Os02g0565150	2.56633
Os01g0723600	12.0781
Os05g0492100	0.152059
Os02g0273050	15.0103
Os05g0519900	30.8199
Os02g0795300	12.5301
Os07g0467200	26.9937
Os02g0751100	50.9813
Os11g0210300	1090.28
Os02g0778666	3.70043
Os03g0853800	43.3522
Os07g0110400	4.26292
Os04g0599900	9.06982
Os05g0355133	0.967487
Os12g0164600	5.99107
Os03g0439800	39.1371
Os01g0172800	2.29281
Os11g0551350	9.30828
Os04g0613000	0.706752
Os04g0102600	54.6177
Os11g0462100	0.370524
Os10g0475900	5.46146
Os01g0825900	0.207539
Os08g0161950	2.25245
Os06g0143600	25.8907
Os01g0857650	1.08031
Os12g0490100	0.58424
Os06g0130100	5.98187
Os07g0691200	4.91965
Os09g0516750	1.12253
Os12g0228032	5.83389
Os06g0233200	6.8144
Os08g0246950	2.87098
Os06g0715000	6.72515
Os10g0565200	3.59451
Os04g0539100	8.52571
Os02g0667000	2.11395
Os11g0580800	20.5008
Os11g0522000	2.7906
Os01g0719300	2.01717
Os07g0631900	18.6439
Os05g0350600	49.9317
Os09g0278000	28.6813
Os01g0392600	1.37755
Os05g0468750	0.204192
Os04g0647900	0.711028
Os11g0312000	2.67143
Os08g0482700	9.41835
Os05g0227700	67.421
Os02g0758000	17.294
Os01g0680900	2.12811
Os11g0132400	15.4275
Os01g0804400	3.13698
Os09g0458900	1.10012
Os01g0169900	25.4334
Os07g0574200	0.41315
Os01g0605650	10.7211
Os09g0407800	2.0276
Os07g0222900	0.440939
Os01g0243100	2.02264
Os07g0602600	3.93622
Os02g0552600	3.74188
Os01g0200600	7.48316
Os06g0626200	3.70733
Os03g0841800	56.203
Os08g0530033	2.21212
Os12g0102500	3.78389
Os05g0121200	2.40955
Os11g0502700	0.30729
Os03g0805400	8.70079
Os03g0148800	16.6422
Os05g0136200	0.4907
Os06g0275000	0.686626
Os11g0205500	17.6172
Os02g0731300	14.7598
Os08g0529800	2.33945
Os03g0791800	384.963
Os10g0112600	6.59115
Os01g0175633	6.65466
Os07g0684800	3.87033
Os01g0606050	18.2553
Os01g0265200	35.1911
Os05g0555300	2.97799
Os03g0146000	194.074
Os02g0160500	53.9364
Os05g0519600	2.70347
Os06g0236266	1.83881
Os11g0672900	12.7561
Os02g0506600	2.00095
Os06g0206300	5.19236
Os10g0392500	0.689987
Os04g0607200	1.24819
Os03g0274400	13.8952
Os02g0132200	3.76868
Os04g0650750	19.0053
Os04g0670900	0.723031
Os01g0762000	7.3862
Os05g0591900	19.3979
Os04g0398300	25.324
Os06g0103400	9.32811
Os03g0197400	35.1338
Os05g0106500	2.94642
Os07g0599150	0.600221
Os01g0781000	18.0816
Os05g0132500	12.5542
Os04g0612600	38.3385
Os12g0575400	0.626828
Os11g0126400	0.976875
Os01g0110500	11.9909
Os12g0613500	23.7289
Os10g0581000	14.0902
Os01g0810300	0.404397
Os12g0149900	2.98143
Os10g0558725	1.27628
Os12g0541400	40.4353
Os10g0487500	0.844139
Os02g0255000	5.34671
Os06g0574200	2.31789
Os05g0563600	24.7445
Os02g0283800	12.549
Os05g0381700	7.9554
Os07g0627500	2.93439
Os03g0687700	0.992431
Os09g0520700	126.018
Os01g0699600	1.04745
Os06g0115550	93.8526
Os03g0198200	1.13557
Os07g0203300	8.92801
Os02g0756850	24.6456
Os09g0255101	0.271908
Os05g0158400	3.12623
Os07g0209100	1.65371
Os01g0172400	118.37
Os03g0848250	1.53525
Os10g0556100	11.7691
Os05g0541100	1.17953
Os10g0416100	1.1599
Os06g0125000	0.243217
Os09g0569200	5.84155
Os10g0501000	6.22731
Os04g0118100	3.01299
Os12g0145900	2.57024
Os07g0588100	0.410982
Os04g0110400	0.799588
Os11g0120600	33.1449
Os11g0534100	1.25386
Os01g0254800	5.40943
Os02g0654500	49.3835
Os05g0370000	2.56749
Os01g0231500	14.935
Os07g0205500	10.2452
Os07g0587300	3.68242
Os01g0749300	2.53106
Os04g0493300	4.21255
Os03g0299700	0.649869
Os03g0131950	0.398916
Os01g0750666	0.470863
Os07g0621201	1.49662
Os06g0605600	1.90765
Os01g0147700	57.5748
Os01g0588400	0.240504
Os09g0529900	24.621
Os08g0555600	0.0891497
Os07g0107900	7.92632
Os06g0340301	90.7252
Os05g0349700	37.832
Os01g0302500	11.0971
Os09g0424600	8.37278
Os08g0416400	37.8891
Os03g0780400	238.035
Os08g0525700	14.8732
Os01g0187400	16.6197
Os01g0222001	1.96479
Os05g0586800	35.4627
Os05g0403600	5.63377
[truncated: 15,288 more rows]
