# Supplementary material for: Transcriptomic and metabolic flux analyses reveal shift of metabolic patterns during rice grain development
Source: BMC Syst Biol. 2018 Apr 24;12(Suppl 4):47. doi: 10.1186/s12918-018-0574-x (PMC5998905; doi:10.1186/s12918-018-0574-x)
Supplement: Supplementary file 3 — Metabolic flux distribution of primary metabolism in different tissues at booting and mature grain stages. (ZIP 3206 kb) [file 12918_2018_574_MOESM3_ESM.zip › Additionalfile3_iMATinput/original RNA-Seq data/4_2_Mature grain stage endosperm.txt]

gffId	0.000000
Os12g0256900	0.419503
Os09g0328800	2.6797
Os07g0240400	8.04048
Os02g0793700	76.8815
Os07g0170800	5.66055
Os01g0727400	4.60117
Os01g0187000	4.01058
Os01g0765500	1.06137
Os02g0466400	29.4176
Os09g0347500	29.2989
Os01g0771300	4.25964
Os09g0252000	19.3939
Os09g0284400	7.84479
Os06g0563300	10.4422
Os08g0184300	18.2554
Os10g0476000	20.9568
Os02g0510100	155.505
Os04g0534300	4.59175
Os05g0496200	12.5615
Os04g0431000	26.615
Os03g0116000	2.99963
Os02g0508500	2.42565
Os11g0461200	0.501082
Os01g0104000	9.57959
Os04g0480050	0.500293
Os09g0423200	0.521323
Os01g0304050	0.071484
Os01g0896700	307.864
Os08g0518150	8.60062
Os06g0247850	30.8976
Os07g0184800	80.1184
Os08g0490000	6.33202
Os03g0410900	53.5738
Os05g0302300	8.26621
Os05g0447700	16.8683
Os01g0797800	1.20547
Os05g0384800	11.5022
Os05g0516600	179.802
Os05g0172500	3.03478
Os02g0179225	0.202765
Os03g0169600	1.63807
Os05g0116750	0.443514
Os03g0265900	117.955
Os12g0151000	10.1114
Os03g0102500	1.72085
Os10g0377400	9.23535
Os04g0191500	0.57475
Os01g0725000	33.8205
Os08g0552666	0.798259
Os08g0430200	29.9083
Os07g0134600	2.35043
Os01g0239150	11.2267
Os11g0103000	0.484983
Os11g0585900	3.95002
Os06g0352900	1.49001
Os09g0537600	12.7873
Os09g0248000	6.64761
Os03g0353000	8.88818
Os02g0266900	1.41915
Os06g0343200	1.00072
Os02g0828500	64.4594
Os02g0669500	40.6471
Os02g0221900	0.594352
Os04g0323500	0.30426
Os05g0187000	36.554
Os05g0562350	26.5824
Os05g0194900	4.87419
Os07g0632800	18.5487
Os07g0688700	32.6288
Os11g0303800	0.44332
Os05g0375600	2.52347
Os05g0389300	34.2943
Os03g0840900	43.815
Os03g0821300	5.61652
Os03g0136800	13.1129
Os05g0531100	20.5375
Os03g0280700	10.6326
Os04g0671200	19.8313
Os10g0533100	9.69665
Os08g0143400	3.43773
Os01g0960450	7.73486
Os01g0833100	18.7229
Os09g0569450	5.61598
Os10g0444400	27.0096
Os06g0569900	1.35766
Os02g0234300	43.8966
Os02g0540700	26.4267
Os05g0584200	113.857
Os12g0188700	33.6455
Os12g0180250	2.92026
Os10g0491900	70.6367
Os03g0417800	330.759
Os05g0439400	7.32018
Os08g0516600	45.1268
Os03g0120350	1.17864
Os03g0247200	1.58938
Os11g0206700	15.8473
Os04g0625900	6.36039
Os05g0539500	13.6093
Os09g0535000	19.3563
Os06g0215100	0.324242
Os03g0439650	1.90729
Os02g0759500	1.33638
Os07g0686600	1.72347
Os01g0559600	63.0781
Os03g0846400	12.7689
Os06g0343600	2.42332
Os10g0357800	2.7521
Os07g0618400	1.36247
Os07g0579100	1.13277
Os02g0302200	7.93003
Os03g0128000	0.688356
Os08g0189200	7.94706
Os09g0541700	11.7331
Os02g0563800	5.45302
Os05g0180700	21.1128
Os03g0268250	2.97681
Os09g0103150	0.768837
Os04g0269700	1.0057
Os03g0850300	2.4384
Os10g0417800	6.76046
Os02g0596500	62.5065
Os01g0866600	106.293
Os02g0257200	15.589
Os06g0283200	6.2481
Os04g0583000	0.155691
Os07g0493850	1.09475
Os09g0437100	3.29457
Os12g0596600	3.06759
Os10g0161625	3.93614
Os01g0544450	0.616185
Os05g0592800	1.01765
Os10g0542550	9.38315
Os08g0527400	1.60887
Os03g0424500	200.249
Os08g0189300	32.2862
Os04g0634800	300.602
Os06g0301500	5.82584
Os04g0534600	0.943566
Os11g0115100	81.7915
Os09g0473650	16.7985
Os10g0573100	34.5239
Os02g0196300	12.7725
Os02g0273900	0.858407
Os05g0354400	5.14935
Os03g0138700	5.36674
Os03g0826500	138.54
Os10g0414500	1.37138
Os08g0135900	68.752
Os03g0698066	2.11073
Os01g0222500	7.76956
Os07g0680900	27.933
Os02g0718000	9.00689
Os12g0105950	7.17743
Os09g0306632	1.56903
Os09g0449400	0.999186
Os06g0650700	117.101
Os04g0458300	13.2966
Os02g0261100	210.387
Os03g0418800	20.7757
Os08g0509400	0.14417
Os06g0694900	12.2105
Os05g0295900	2.24528
Os10g0422401	5.75175
Os04g0430200	3.83654
Os05g0480600	6.52541
Os11g0144900	0.0846577
Os09g0533300	11.9486
Os03g0788400	33.1359
Os06g0707200	6.39715
Os03g0302000	20.4218
Os08g0530000	14.0457
Os03g0434800	3.29761
Os08g0416900	4.45386
Os04g0669100	4.57902
Os10g0519600	5.27353
Os02g0626100	355.213
Os11g0533400	63.2647
Os06g0714100	112.548
Os03g0781100	0.713488
Os12g0639700	3.7071
Os03g0411100	13.416
Os05g0289400	16.646
Os02g0683900	8.11845
Os03g0392400	8.37224
Os08g0566600	4.2396
Os04g0278000	16.818
Os11g0664400	1.82122
Os02g0804300	9.63577
Os01g0873100	1.7643
Os03g0808100	51.0341
Os04g0469700	1.32175
Os04g0317300	0.462036
Os05g0166450	1.52092
Os01g0309100	91.6391
Os03g0730000	1.87538
Os02g0528200	1836.2
Os10g0146901	0.725137
Os10g0135833	1.0946
Os07g0468900	1.39857
Os02g0652600	12.8624
Os08g0130000	2.89289
Os03g0598002	0.230984
Os12g0617175	2.55931
Os12g0104300	4.31579
Os12g0141400	2.51926
Os06g0165600	1.00311
Os08g0566700	0.171095
Os01g0297700	21.0489
Os06g0507100	229.486
Os03g0243800	4.95618
Os01g0617800	4.35851
Os04g0598500	0.382849
Os04g0662700	4.38229
Os06g0613400	0.104402
Os05g0474500	9.61866
Os01g0259900	0.80027
Os03g0133900	38.3334
Os04g0105200	1.60618
Os06g0303800	2.75922
Os01g0555200	5.70064
Os02g0294700	6.65282
Os01g0956500	0.355618
Os04g0544700	3.39466
Os07g0108800	0.182949
Os11g0173500	0.25606
Os01g0644000	89.4644
Os07g0231800	2.95872
Os05g0404400	1.01465
Os07g0176400	11.2943
Os09g0400600	2.28789
Os05g0317400	3.51662
Os10g0181600	1.55218
Os06g0232000	131.028
Os03g0785401	4.82046
Os03g0385900	27.8707
Os07g0286000	0.567591
Os11g0256200	8.22519
Os02g0762800	0.474947
Os04g0693000	8.1511
Os03g0108700	12.001
Os05g0372200	29.9185
Os01g0742000	5.09563
Os01g0852200	22.4992
Os03g0175200	21.3023
Os04g0649700	3.8752
Os03g0751000	67.4279
Os06g0199601	16.5725
Os12g0288600	6.83779
Os02g0550100	30.4986
Os12g0580700	9.56389
Os09g0274100	2.43204
Os07g0639600	4.49705
Os02g0175600	96.4022
Os03g0324700	2.35407
Os01g0176200	4.09467
Os06g0630850	0.456217
Os02g0742200	41.741
Os11g0677425	0.0188362
Os04g0493100	5.97826
Os03g0298300	26.4591
Os03g0670700	1520.95
Os01g0756600	18.0211
Os10g0443200	3.44652
Os05g0543100	2.7199
Os02g0621800	2.91249
Os01g0616400	4.11304
Os06g0149300	16.4676
Os04g0438500	8.79156
Os01g0609300	8.08906
Os03g0112700	12.3916
Os02g0158350	1.24996
Os04g0497900	1.89734
Os07g0645900	1.54051
Os09g0511600	154.138
Os02g0586800	9.88707
Os03g0111300	1861.94
Os01g0896800	143.034
Os09g0432900	4.90537
Os12g0270900	2.54599
Os06g0589800	0.197476
Os04g0619000	0.127275
Os07g0122400	16.2935
Os12g0284000	20.3663
Os02g0828100	0.865462
Os02g0542200	6.49338
Os01g0141900	9.08108
Os11g0131700	7.67798
Os07g0631950	46.862
Os06g0130900	32.6413
Os08g0360150	1.68131
Os06g0220800	5.99979
Os09g0122000	3.31797
Os12g0599800	4.34928
Os12g0131300	1.03815
Os04g0603200	4.65598
Os06g0156801	184.537
Os03g0613100	0.557478
Os04g0331650	0.222633
Os08g0299200	4.14558
Os03g0760800	184.031
Os04g0560300	5.15407
Os01g0649100	77.3516
Os06g0137500	19.4557
Os12g0502350	0.191401
Os05g0540300	6.10027
Os06g0150600	1.29697
Os07g0499800	4.08159
Os09g0261900	0.359466
Os04g0470100	96.2147
Os04g0111900	1.48926
Os03g0121250	20.7656
Os05g0541700	5.66232
Os09g0477700	0.223908
Os04g0636300	0.34136
Os01g0869500	11.1365
Os08g0230600	0.960515
Os02g0534800	72.7076
Os05g0280350	39.2505
Os05g0173800	3.51802
Os04g0320200	19.5994
Os03g0275100	29.2083
Os09g0508500	1.69948
Os02g0565200	17.0997
Os05g0518300	1.87714
Os07g0247100	5.48361
Os08g0535200	504.168
Os03g0602300	50.4906
Os08g0476000	0.34411
Os01g0246500	2.00762
Os11g0686400	0.376069
Os02g0325600	0.16873
Os01g0750100	9.75073
Os01g0872700	11.002
Os09g0411650	0.483953
Os02g0307800	8.28608
Os04g0485200	21.2835
Os03g0138900	2.38479
Os06g0553700	0.465539
Os03g0131100	11.3646
Os01g0207001	0.25153
Os01g0934300	7.81192
Os06g0503100	0.876571
Os01g0826900	5.29103
Os08g0205400	176.906
Os07g0654500	0.83349
Os03g0759250	1.74884
Os02g0796600	3.32781
Os02g0111600	1.1076
Os03g0264400	10.4295
Os07g0446400	0.746174
Os04g0681500	0.405272
Os08g0476400	20.4305
Os06g0134000	88.2592
Os11g0169900	38.9114
Os04g0445700	3.32462
Os02g0739400	30.1479
Os02g0732700	12.3504
Os02g0594232	2.16201
Os05g0554800	0.0920819
Os08g0556650	1.29814
Os01g0908400	73.116
Os04g0254300	0.372668
Os02g0654000	7.83148
Os03g0426900	20.3953
Os02g0102850	0.604258
Os09g0375000	4.03648
Os02g0249800	6352.07
Os03g0124300	35.1435
Os02g0255100	11.7973
Os01g0257100	8.75536
Os04g0605500	18.2906
Os07g0510900	0.149368
Os01g0217800	26.2712
Os02g0788700	1.55141
Os02g0553400	1.8931
Os01g0973500	1.41046
Os01g0936800	49.0602
Os03g0819400	2.94715
Os07g0246600	7.46585
Os11g0130400	1.77759
Os08g0234200	14.6132
Os03g0640400	48.0743
Os02g0189000	25.5994
Os08g0163200	3.05617
Os03g0710000	14.6808
Os05g0494600	2.55144
Os01g0625300	0.168974
Os07g0523700	62.6678
Os01g0508500	3.5296
Os01g0779300	1.35104
Os06g0592500	118.684
Os08g0564500	27.696
Os08g0422200	1.94564
Os10g0132400	0.691049
Os05g0327000	0.495855
Os03g0347200	9.80118
Os06g0141400	39.3916
Os05g0452800	2.58501
Os09g0530700	47.3458
Os09g0572700	4.35776
Os01g0147900	462.204
Os09g0434200	31.7855
Os03g0374551	2.12474
Os03g0339700	0.927604
Os11g0434800	10.3364
Os08g0121925	4.0906
Os05g0125100	1.96583
Os03g0125100	16.9418
Os02g0535801	1.86023
Os02g0506500	32.9408
Os07g0618600	18.9821
Os03g0347700	0.318311
Os06g0167500	7.06611
Os05g0357800	24.9712
Os05g0247800	13.2523
Os10g0578900	16.0864
Os02g0226200	2.7306
Os02g0317300	23.034
Os08g0158600	8.62125
Os01g0631500	0.432997
Os01g0647200	6.90038
Os01g0197200	22.2957
Os12g0114100	3.67902
Os07g0673900	109.962
Os11g0167500	0.291954
Os02g0554800	4.0138
Os06g0193200	2.31745
Os05g0329100	1714.42
Os09g0471000	0.194875
Os03g0645200	16.248
Os12g0127100	0.648264
Os03g0829100	8.15787
Os12g0637200	0.211475
Os08g0369000	6.68698
Os12g0110300	39.9102
Os01g0672166	0.286166
Os01g0233400	1.51008
Os07g0463500	6.92804
Os05g0386800	14.4098
Os04g0488800	6.18129
Os10g0437100	4.34778
Os02g0226600	0.14691
Os07g0185700	6.23035
Os05g0415200	2.98268
Os04g0633250	1.20737
Os05g0155450	14.0096
Os01g0263300	2.13657
Os02g0804933	0.433434
Os08g0554100	1.0504
Os03g0766900	1.8491
Os03g0596800	11.8769
Os03g0217000	23.0622
Os02g0566450	5.70257
Os03g0116800	38.1402
Os12g0100500	3.26022
Os02g0800100	76.0277
Os11g0296800	31.6017
Os02g0711100	4.86789
Os02g0110400	8.68215
Os01g0513850	7.65535
Os01g0506100	1.3307
Os10g0529400	0.311087
Os03g0612400	0.234551
Os04g0482900	18.0542
Os12g0274750	11.7001
Os03g0111000	10.0602
Os10g0194225	23.5675
Os03g0792050	331.403
Os03g0636300	2.19749
Os01g0978500	3.6435
Os01g0201600	2.13291
Os03g0238800	26.8125
Os12g0548800	1.10713
Os04g0613500	109.918
Os01g0552300	27.8097
Os10g0522400	6.28222
Os01g0810833	0.921205
Os03g0797800	68.8755
Os03g0154100	2.69283
Os08g0127500	8.75739
Os12g0604700	1.58933
Os02g0701900	5.9357
Os01g0718300	8.75499
Os02g0519300	1.38884
Os03g0425100	1.77842
Os02g0689200	12.5429
Os01g0247600	9.53208
Os11g0670900	2.11484
Os01g0736551	0.472666
Os06g0291800	0.0717994
Os02g0220450	0.758404
Os03g0142500	1.20437
Os01g0835083	1.2679
Os06g0270900	76.473
Os01g0256800	1.60509
Os03g0178200	3.32494
Os09g0459900	3.40651
Os05g0380400	13.8517
Os01g0140100	120.053
Os04g0632400	0.393362
Os01g0871300	34.5137
Os05g0519200	8.49655
Os07g0160400	8.39619
Os06g0104300	6.38482
Os03g0742300	94.462
Os10g0407100	4.19581
Os03g0584050	4.07766
Os03g0187100	9.742
Os04g0420801	0.325145
Os02g0748800	4.34305
Os09g0413600	11.807
Os05g0419000	2.93069
Os04g0457200	6.4097
Os03g0247900	26.6382
Os03g0191900	22.9831
Os01g0601700	2.07978
Os02g0130700	21.336
Os01g0132500	7.86143
Os04g0225100	2.21059
Os07g0572850	6.17288
Os03g0762900	10.5881
Os02g0584900	1.62182
Os06g0247000	9.0968
Os06g0561501	0.272156
Os02g0510600	7.48887
Os08g0450200	1.33739
Os01g0720500	14.1991
Os11g0683600	10.2526
Os02g0192500	2.10423
Os06g0134400	3.14172
Os06g0565900	2.69731
Os02g0610500	6.2108
Os04g0602500	0.967221
Os02g0805700	8.32865
Os05g0378900	9.96339
Os12g0169000	10.1422
Os01g0518550	3.9171
Os01g0877500	10.5536
Os03g0844450	9.5082
Os01g0848700	5.6496
Os07g0580800	0.18339
Os03g0157300	6.4251
Os12g0554800	3.07816
Os03g0848300	16.5765
Os01g0693800	12.0819
Os03g0169700	2.03102
Os05g0279400	38.3214
Os06g0175800	4.09567
Os04g0476600	11.1886
Os07g0438700	4.74183
Os05g0495300	22.1982
Os02g0760300	464.722
Os05g0539700	76.0957
Os02g0471500	10.4447
Os02g0724600	8.01601
Os12g0156000	0.363147
Os05g0465800	14.5225
Os06g0148500	0.63977
Os05g0207350	13.6878
Os03g0211900	18.1559
Os01g0647000	1.59061
Os01g0615200	5.5556
Os08g0434700	3.70023
Os05g0158500	0.712285
Os03g0667150	2.24269
Os02g0519900	166.854
Os01g0272800	6.40972
Os05g0516850	4.2932
Os04g0682051	35.153
Os12g0575200	33.5208
Os07g0523100	19.7033
Os08g0359900	4.90748
Os12g0566000	7.53276
Os01g0303800	15.9409
Os08g0542800	3.2376
Os07g0475400	10.016
Os03g0639700	14.7617
Os12g0274700	11.4761
Os07g0625400	21.6674
Os12g0600200	22.2701
Os04g0226400	2.04861
Os01g0731800	1.34736
Os12g0225300	0.471196
Os08g0235550	0.752685
Os02g0244650	16.9264
Os01g0661000	13.7435
Os02g0153500	0.139724
Os10g0547900	0.295088
Os04g0183500	4.22098
Os09g0249100	3.55266
Os01g0738000	29.4325
Os01g0756200	4.10341
Os01g0868301	5.0056
Os05g0357850	1.83929
Os02g0276500	19.6907
Os04g0270550	27.4859
Os02g0724300	6.65329
Os08g0120500	46.5531
Os05g0145100	39.3482
Os03g0415500	1.53693
Os04g0389100	0.386967
Os04g0556000	9.71672
Os02g0115900	90.4571
Os12g0481100	6.66221
Os05g0193900	1.84227
Os05g0183100	12.0252
Os05g0200500	21.4236
Os11g0151700	3.98074
Os01g0329400	11.6262
Os11g0546100	8.45006
Os10g0430600	2.48293
Os01g0799500	10.7864
Os04g0617200	1.69854
Os08g0410500	13.599
Os07g0657200	33.1143
Os01g0130500	3.35182
Os07g0573900	31.7006
Os07g0496600	18.5212
Os02g0649800	117.489
Os06g0223700	10.1197
Os02g0169900	3.46251
Os09g0416600	1.82223
Os11g0177750	5.05923
Os09g0532200	16.3304
Os01g0612200	44.9101
Os12g0244800	0.173339
Os10g0404900	0.164818
Os06g0539400	2.92198
Os06g0335101	4.31083
Os02g0668000	7.48798
Os12g0145500	1.75055
Os10g0533200	8.06782
Os03g0734100	63.6296
Os01g0769200	0.714157
Os08g0172300	5.16719
Os04g0564500	0.412611
Os03g0785200	5.52266
Os06g0176200	14.5955
Os05g0110700	7.97473
Os05g0582800	1.15846
Os03g0634000	49.37
Os10g0474800	0.262975
Os01g0185200	158.079
Os11g0506800	28.1428
Os04g0561700	0.482392
Os08g0535400	32.1422
Os05g0165900	0.61287
Os10g0190500	0.294625
Os03g0116300	22.1544
Os02g0792600	1.38408
Os02g0572400	4.14915
Os03g0810900	6.18896
Os06g0129300	6.23733
Os06g0188500	2.35273
Os02g0686450	18.4333
Os03g0304400	1.34412
Os01g0667100	7.49476
Os07g0122200	2.05409
Os02g0644900	0.218366
Os05g0481800	1.86226
Os04g0391500	1.60135
Os03g0272900	12.6296
Os02g0626600	0.118337
Os04g0454900	2.21336
Os03g0152600	5.10718
Os01g0316500	34.4721
Os07g0492000	359.633
Os06g0712550	17.1348
Os09g0127700	38.6158
Os04g0686300	28.028
Os11g0571900	35.8911
Os01g0369000	132.351
Os04g0683500	5.10509
Os02g0589600	1.84089
Os03g0215400	29.2042
Os10g0437000	0.892684
Os08g0536000	14.3059
Os11g0617532	0.522706
Os09g0529400	4.25371
Os12g0124200	38.1742
Os07g0571100	15.7695
Os08g0539300	6.58407
Os08g0532800	22.5949
Os10g0161700	0.514058
Os07g0597500	1.78205
Os07g0203950	4.66866
Os03g0321000	26.3627
Os10g0180800	0.0464076
Os10g0493600	111.351
Os12g0163500	0.506133
Os02g0525900	29.3928
Os07g0633100	13.0968
Os02g0279800	46.0117
Os08g0543000	6.17955
Os08g0246700	2.50905
Os10g0188000	2.61538
Os07g0507300	12.9491
Os08g0473900	0.151051
Os03g0188200	3.99569
Os02g0101100	12.9985
Os05g0314100	36.0714
Os02g0834700	3.23068
Os05g0101300	2.83734
Os05g0317300	4.007
Os05g0523200	10.5925
Os04g0449000	0.788088
Os03g0858100	21.7628
Os05g0456962	1.69433
Os05g0145600	26.3613
Os05g0357525	0.563381
Os01g0667725	24.0386
Os03g0760600	22.7108
Os11g0544100	5.33275
Os10g0518100	13.4912
Os11g0707700	35.7006
Os04g0480100	28.6763
Os03g0816700	0.381382
Os12g0616400	0.0713944
Os02g0789700	0.418685
Os12g0631100	25.3341
Os02g0799400	1.04609
Os06g0586300	1.91198
Os02g0760600	1.91783
Os01g0914600	0.146111
Os09g0421133	3.2177
Os05g0581900	0.225498
Os02g0702500	30.0271
Os01g0663800	15.4943
Os07g0145500	0.286448
Os11g0538900	4.38073
Os03g0204366	80.8545
Os04g0485800	27.8818
Os03g0255100	60.6004
Os06g0687700	8.63978
Os12g0182200	6.30212
Os11g0130200	0.283949
Os11g0586900	26.0425
Os12g0444500	1.54955
Os01g0856900	32.618
Os09g0416700	7.42328
Os05g0553000	22.882
Os04g0622800	1.27749
Os02g0764500	2.02126
Os07g0230400	3.61061
Os01g0178100	12.3487
Os09g0365100	5.21363
Os11g0604600	5.75083
Os01g0907400	3.54434
Os11g0208500	0.279154
Os04g0658600	13.6032
Os01g0683525	0.986446
Os03g0855600	26.7683
Os09g0112100	1.77986
Os08g0461100	0.273741
Os02g0535000	8.61913
Os01g0321800	16.8305
Os01g0198200	51.2681
Os01g0680400	63.5366
Os01g0679300	5.59732
Os12g0139300	1.45924
Os02g0695700	22.5435
Os09g0480466	1.21559
Os02g0817600	16.5471
Os03g0740700	22.123
Os03g0709000	52.1498
Os06g0166900	15.9742
Os06g0126000	20.1248
Os04g0662800	5.9116
Os01g0838350	163.458
Os10g0542266	45.1569
Os08g0178100	13.5172
Os05g0101200	21.2678
Os02g0139100	22.9318
Os01g0337700	0.365933
Os01g0949400	14.5885
Os08g0479400	0.273131
Os01g0205100	8.15789
Os03g0196800	44.9624
Os06g0153900	4.54775
Os01g0223000	2.11313
Os11g0655000	1.34319
Os11g0128700	0.86494
Os02g0680400	35.7023
Os04g0659400	13.3839
Os09g0507800	50.6375
Os01g0798100	6.12339
Os03g0558700	1.90025
Os04g0201900	0.810339
Os01g0844500	5.44992
Os07g0158100	8.27731
Os05g0460000	28.4754
Os02g0111700	180.9
Os11g0482500	2.17998
Os10g0498200	29.3237
Os04g0209200	1.29916
Os01g0740400	0.549729
Os01g0554150	1.43472
Os01g0929800	3.81109
Os07g0640401	0.646505
Os07g0412400	7.45638
Os10g0548800	6.25445
Os05g0468100	0.197664
Os01g0264400	8.84622
Os07g0123900	54.0501
Os06g0148600	1.57109
Os04g0635500	249.073
Os01g0934400	0.788831
Os01g0728400	8.95312
Os03g0230300	8.39971
Os08g0565800	11.4894
Os06g0543500	1.07433
Os08g0205000	0.398886
Os03g0811100	1.59921
Os01g0833500	0.38544
Os03g0686500	7.82856
Os06g0287500	0.324641
Os10g0437900	0.657702
Os07g0599000	10.1885
Os02g0718100	4.25964
Os02g0824350	25.8684
Os12g0175500	4.5406
Os05g0471350	3.80654
Os02g0654700	4.23343
Os01g0197100	4.33164
Os10g0156300	4.19162
Os08g0326400	82.479
Os03g0441500	10.5782
Os11g0139700	200.823
Os04g0504700	32.1666
Os06g0129700	16.9238
Os02g0673301	5.13141
Os10g0394200	0.45466
Os04g0457100	17.9607
Os03g0108932	2.38974
Os07g0212300	174.41
Os03g0689544	0.514664
Os11g0610700	10.4576
Os06g0264500	18.1944
Os03g0102000	19.844
Os01g0787300	0.99178
Os02g0640300	0.842772
Os02g0757800	3.80911
Os06g0155400	0.194506
Os11g0557400	0.952397
Os07g0558200	4.07185
Os07g0185432	14.9621
Os02g0675700	2.64759
Os08g0485600	6.03643
Os05g0542500	698.742
Os04g0577500	5.14889
Os08g0119500	8.05828
Os03g0431200	56.6145
Os01g0766200	7.96267
Os05g0566900	16.3214
Os11g0265400	18.9981
Os01g0143100	6.12743
Os06g0116400	0.887931
Os04g0310500	58.063
Os04g0394700	4.85772
Os07g0551700	0.165023
Os06g0159600	78.9848
Os03g0343500	20.5156
Os04g0457800	8.18961
Os05g0383000	25.9506
Os01g0344620	0.0774418
Os04g0689300	0.173874
Os05g0340000	1.23879
Os04g0682400	2.00407
Os06g0218800	4.42162
Os11g0598000	1.06628
Os04g0284600	3.80224
Os01g0549500	1.92356
Os03g0398600	8.88323
Os02g0462800	0.278058
Os12g0594950	7.33007
Os03g0239000	2.81461
Os02g0747900	6.07673
Os03g0651700	2.48735
Os08g0420700	9.52286
Os04g0690900	5.55366
Os06g0538000	16.4307
Os07g0189800	28.6828
Os01g0188200	0.368879
Os01g0116100	0.0646305
Os03g0146200	250.637
Os01g0210600	85.0057
Os03g0103900	0.671695
Os03g0231750	1.09625
Os01g0301000	3.73095
Os08g0441400	11.7252
Os02g0229000	79.8615
Os04g0685300	90.1369
Os01g0764400	21.3103
Os08g0110100	0.26607
Os07g0692900	1.95456
Os05g0574500	483.222
Os11g0549900	4.97462
Os01g0958700	39.6553
Os05g0270000	1.42865
Os03g0346700	26.5712
Os06g0687800	12.1034
Os05g0495100	11.4948
Os03g0390200	17.8582
Os07g0570100	2.34298
Os10g0430800	16.0305
Os01g0778100	13.8881
Os06g0713900	26.1056
Os03g0333700	9.16215
Os11g0130900	0.0843443
Os08g0444440	17.9837
Os02g0325800	0.575994
Os09g0515400	1.82175
Os02g0767150	2.03133
Os04g0447700	5.4858
Os05g0461300	45.7534
Os01g0149600	28.8462
Os01g0253100	7.44086
Os01g0269950	3.80603
Os08g0369200	1.29267
Os12g0548300	5.75176
Os07g0613833	11.7616
Os08g0266225	8.88232
Os04g0234600	13.2474
Os11g0153450	1.74864
Os04g0167875	90.8023
Os02g0115700	92.0474
Os01g0117050	3.19169
Os04g0618500	26.2968
Os03g0227000	39.0871
Os01g0897000	13.6829
Os07g0573300	41.1079
Os02g0828400	8.11235
Os10g0502400	1.07678
Os07g0580300	2.4481
Os06g0574700	0.0648328
Os03g0298600	48.0356
Os01g0723400	19.8734
Os07g0141500	1.58102
Os04g0312100	1.81743
Os04g0429800	2.40152
Os03g0686800	0.767383
Os09g0483500	1.24865
Os06g0554100	1.07548
Os11g0535525	3485.33
Os07g0691800	17.924
Os12g0498300	18.9365
Os06g0680900	14.6343
Os03g0372700	18.5106
Os05g0509500	12.8263
Os10g0498700	15.7503
Os08g0552900	1.96019
Os08g0200100	0.547527
Os03g0275500	33.9331
Os02g0331200	3.70475
Os07g0585100	70.5386
Os03g0197100	1.57105
Os02g0776900	0.68819
Os03g0764300	10.058
Os08g0157800	1.89839
Os02g0662900	2.43289
Os01g0668600	2.12905
Os05g0451300	90.9441
Os02g0154100	0.380708
Os05g0594500	0.502228
Os06g0109100	6.54859
Os07g0299701	1.06235
Os05g0353500	3.86069
Os02g0557800	1.92047
Os01g0126200	6.11269
Os07g0529600	78.6066
Os01g0382900	1.25267
Os11g0128000	6.43401
Os07g0415200	5.69346
Os06g0183900	28.5674
Os01g0104100	13.6047
Os10g0571200	4.81817
Os09g0442600	11.1405
Os04g0603800	10.3876
Os03g0195200	15.0591
Os01g0800701	171.668
Os05g0362500	53.815
Os02g0674750	30.4956
Os01g0740800	0.632664
Os02g0280100	108.658
Os03g0609400	4.91682
Os10g0579800	5.77154
Os01g0111800	6.79314
Os01g0641050	0.642857
Os04g0674300	4.05813
Os08g0425200	4.67908
Os06g0636600	2.50757
Os05g0179950	13.6733
Os05g0367900	72.3609
Os01g0966200	2.63699
Os06g0225600	2.8711
Os01g0739700	2.48455
Os08g0454600	1.19853
Os01g0589200	2.31193
Os12g0123700	2.53443
Os01g0298301	3.07311
Os12g0170700	4.84644
Os03g0340500	192.937
Os09g0400000	2.09338
Os01g0813350	1.19812
Os08g0529901	0.171299
Os04g0399300	0.504305
Os12g0626100	16.853
Os06g0133400	249.632
Os01g0837500	28.2453
Os03g0849600	8.63822
Os05g0576600	2.60611
Os02g0555000	73.9779
Os01g0817800	16.7208
Os07g0410100	16.7658
Os04g0119300	3.54001
Os07g0158500	0.423737
Os01g0607600	1.17867
Os01g0841100	13.5237
Os06g0704400	17.4273
Os08g0191900	16.9864
Os05g0430900	4.14941
Os07g0695200	3.49647
Os10g0142600	0.161318
Os10g0517050	0.423737
Os02g0100300	58.4219
Os06g0687100	4.58925
Os08g0440300	10.779
Os09g0423500	1.01611
Os08g0412100	1.14179
Os10g0163250	3.35719
Os03g0793100	4.64127
Os04g0618400	67.5651
Os05g0365450	0.806613
Os05g0571700	16.2251
Os04g0129900	0.120401
Os05g0194000	0.179515
Os05g0178400	7.37409
Os01g0251100	13.1826
Os10g0540200	0.416425
Os12g0640000	6.08358
Os06g0320100	37.8486
Os08g0107900	9.6173
Os06g0146700	0.250541
Os04g0381000	3.56375
Os02g0108400	3.29161
Os01g0341000	3.07232
Os03g0266800	7.14336
Os11g0454000	5.18355
Os05g0588200	4.40126
Os02g0102400	9.06584
Os05g0380900	129.908
Os02g0207300	0.301217
Os03g0633400	7.14211
Os02g0610700	13.0867
Os02g0550600	20.0584
Os01g0957900	3.43217
Os01g0133500	3.92572
Os08g0416100	15.577
Os07g0162300	19.7479
Os06g0235850	0.471599
Os06g0611200	0.826506
Os03g0822800	1.23204
Os01g0283600	2.10296
Os08g0448900	2.70784
Os02g0461400	7.50796
Os12g0548200	19.8193
Os01g0953600	19.8876
Os10g0536000	70.2197
Os02g0110900	2.53486
Os02g0829600	13.3627
Os01g0643300	1.07563
Os04g0643000	17.873
Os04g0508975	1.57718
Os09g0539901	2.27653
Os04g0471700	0.233578
Os01g0721000	3.62338
Os06g0677500	8.01606
Os02g0730000	120.869
Os09g0100750	3.93222
Os03g0190000	4.78131
Os09g0480100	9.05629
Os04g0584550	1.73199
Os03g0307333	2.15999
Os04g0693400	2.50932
Os01g0819500	888.554
Os01g0836800	38.3399
Os03g0821950	104.22
Os01g0879100	10.5245
Os06g0104350	4.49217
Os01g0150000	42.7176
Os10g0497700	1.73539
Os10g0456500	5.9019
Os07g0133500	1.69781
Os12g0193800	1.31789
Os04g0585700	6.39256
Os10g0154000	28.7665
Os07g0484300	30.0783
Os06g0367900	1.15544
Os06g0234200	1.54553
Os05g0173500	4.98098
Os03g0839200	1.76293
Os02g0302450	2.19819
Os10g0177400	2.12808
Os06g0472200	8.46751
Os11g0483600	21.1444
Os11g0161100	0.613348
Os06g0141166	4.03598
Os07g0490300	7.91578
Os01g0169500	13.8475
Os02g0179600	1.51945
Os11g0130600	0.950929
Os02g0749200	4.75436
Os02g0692000	4.68326
Os08g0302100	1.17361
Os05g0595800	0.187344
Os07g0659900	13.8354
Os03g0767600	0.301067
Os08g0546100	3.86654
Os01g0159600	39.1574
Os04g0307200	36.0664
Os03g0559700	18.2897
Os09g0471900	2.60627
Os08g0545300	773.644
Os11g0131500	0.275703
Os12g0189500	12.8181
Os04g0556900	0.535216
Os01g0152900	63.573
Os01g0168400	14.4291
Os01g0688300	0.288991
Os01g0560200	68.6606
Os04g0674350	0.668738
Os09g0315800	4.41889
Os08g0236800	3.25703
Os06g0498150	1812.08
Os01g0933950	16.308
Os05g0587000	10.719
Os03g0129400	1.37494
Os02g0667300	8.33954
Os01g0113200	4.39395
Os09g0499400	0.126413
Os02g0740400	13.2093
Os05g0226000	0.422388
Os03g0563300	8.32871
Os05g0576750	18.8826
Os05g0155400	7.50798
Os10g0499500	0.100179
Os07g0122300	0.52437
Os05g0333200	14.7177
Os01g0170600	6.21449
Os03g0150901	0.645623
Os01g0218500	17.1166
Os03g0298900	0.392023
Os02g0774100	15.1914
Os09g0512200	0.618414
Os10g0563350	5.76384
Os01g0688600	10.6403
Os06g0166000	2.40951
Os10g0492600	1220.1
Os06g0179050	0.420997
Os03g0607700	0.241256
Os10g0575900	4.12247
Os01g0699900	1.55969
Os05g0161200	1.00517
Os04g0680300	6.22501
Os01g0933900	2.57555
Os12g0587100	0.0869183
Os11g0429433	2.45299
Os01g0827200	9.65558
Os09g0296700	1.23427
Os02g0332450	2.07417
Os11g0549401	18.1605
Os08g0406700	9.59979
Os03g0827500	31.3752
Os03g0808200	1.9483
Os02g0539600	10.9972
Os01g0244400	2.17296
Os03g0650700	11.7964
Os10g0422583	2.92612
Os08g0360000	2.00916
Os01g0508000	18.4373
Os09g0382500	89.6227
Os12g0285600	2.48878
Os12g0223000	0.456973
Os03g0760900	5.84885
Os01g0589300	16.7434
Os06g0724700	0.213711
Os03g0243250	1.15125
Os02g0691650	2.80057
Os01g0348600	40.7462
Os09g0516800	4.36472
Os08g0502000	1.47188
Os12g0405400	0.42332
Os03g0389100	0.405272
Os05g0543300	7.83864
Os10g0150800	50.71
Os04g0531100	85.4884
Os02g0215100	0.453788
Os11g0470600	2.0542
Os01g0239100	45.8143
Os02g0140200	7.15866
Os06g0560000	2.80073
Os10g0470900	6.31267
Os02g0250400	3.31421
Os06g0681400	730.808
Os03g0668900	6.31277
Os01g0705000	2.51926
Os10g0504100	4.07906
Os03g0435300	0.932444
Os01g0583100	64.7634
Os12g0506700	27.1244
Os03g0838400	0.561455
Os03g0249400	27.047
Os07g0608500	77.9605
Os10g0371200	0.881479
Os10g0369750	27.9899
Os01g0750300	2.46254
Os03g0367800	17.7305
Os10g0544500	34.7208
Os06g0297500	0.53788
Os01g0917300	53.0858
Os02g0138200	6.66667
Os01g0921800	3.49285
Os02g0719700	16.778
Os07g0166800	115.566
Os08g0429200	1.86034
Os04g0306800	7.36699
Os09g0396900	2.96088
Os02g0328550	3.4221
Os04g0293300	5.17113
Os11g0102900	3.4382
Os04g0129400	2.20192
Os05g0251500	34.2766
Os05g0178950	4.83507
Os07g0616600	22.4095
Os01g0386600	20.903
Os02g0655700	20.8769
Os01g0886300	21.3014
Os11g0587100	1.25706
Os06g0695800	10.3821
Os08g0522500	75.5569
Os06g0644500	4.11674
Os04g0551600	0.552453
Os02g0273100	10.1759
Os07g0556200	74.8501
Os03g0105401	0.334516
Os08g0343300	76.266
Os02g0435000	8.40208
Os02g0177633	58.1076
Os12g0584200	2.24755
Os11g0620000	4.38472
Os06g0140700	6.89377
Os12g0104400	0.718122
Os01g0616500	30.9222
Os09g0509200	63.1532
Os03g0167000	40.6376
Os04g0459700	8.50996
Os01g0278600	1.30886
Os04g0449900	101.424
Os09g0407200	23.1485
Os03g0782950	0.697878
Os08g0450100	0.937969
Os06g0691100	7.53042
Os01g0227300	61.6621
Os09g0510000	13.12
Os01g0763700	9.44336
Os03g0841700	10.2654
Os01g0314300	77.7175
Os07g0615100	0.182907
Os06g0711600	11.2108
Os04g0624600	7.67935
Os09g0245500	29.6603
Os03g0196900	6.20469
Os03g0309200	5.96764
Os09g0438000	12.1181
Os05g0404200	25.8876
Os04g0603100	0.768549
Os02g0705100	3.63471
Os04g0456700	31.2201
Os07g0609000	34.1094
Os12g0511000	2.64475
Os10g0415900	8.18382
Os02g0735800	1.48321
Os01g0960600	3.11439
Os01g0200700	3989.65
Os12g0103000	4.52583
Os01g0173900	3.46925
Os06g0617800	10.9234
Os03g0337850	225.541
Os08g0126700	1.01337
Os01g0337160	2.87943
Os07g0631200	55.3041
Os03g0759500	0.981356
Os03g0746400	0.712545
Os03g0699300	0.450169
Os09g0560700	28.8672
Os08g0246800	9.63472
Os04g0542200	3.93672
Os01g0801800	3.0471
Os05g0595400	30.014
Os02g0825600	3.01126
Os07g0136500	29.7654
Os04g0682500	4.57248
Os04g0681625	0.721008
Os03g0842501	8.1948
Os04g0605200	2.80095
Os01g0954400	135.564
Os10g0452700	0.80027
Os10g0475000	1.22982
Os01g0612900	3.99028
Os05g0461000	16.8561
Os08g0506100	0.339779
Os08g0163300	0.428747
Os02g0663800	0.660021
Os05g0356700	113.974
Os01g0837800	2.76828
Os07g0244350	1.65031
Os06g0690700	12.9881
Os03g0598100	6.06563
Os07g0206500	27380
Os02g0752250	2.73243
Os02g0517300	55.9323
Os07g0529700	1.13878
Os03g0704100	9.1741
Os06g0711000	11.463
Os01g0941800	27.3876
Os07g0581700	7.52451
Os06g0526700	2.24254
Os02g0649300	16.43
Os07g0299800	0.83675
Os12g0130900	1.2145
Os05g0204900	5.84833
Os12g0405300	1.71362
Os02g0180500	8.47775
Os01g0674500	22.2471
Os09g0363900	0.505371
Os03g0113100	7.78572
Os01g0703000	5.4721
Os03g0795100	15.498
Os05g0529700	0.909367
Os03g0112950	7.8071
Os02g0804300	11.3109
Os06g0523100	17.5238
Os02g0799000	364.673
Os09g0392000	13.6734
Os05g0195101	17.2597
Os02g0663900	0.498353
Os07g0650100	2.11407
Os01g0815700	12.4884
Os02g0232100	0.411388
Os10g0521100	2.96221
Os01g0905800	835.212
Os07g0679300	40.7214
Os07g0231500	18.2494
Os08g0470000	0.453238
Os03g0579800	1.14709
Os01g0923000	25.7893
Os02g0551100	18.3021
Os01g0179400	3.48213
Os12g0485800	0.753125
Os03g0663900	0.37326
Os11g0276300	15.9725
Os02g0817200	13.5886
Os12g0266000	4.79237
Os05g0399100	62.6762
Os08g0553200	0.19434
Os03g0718100	31.7384
Os11g0136500	1.54574
Os07g0688800	15.3115
Os02g0165500	0.150652
Os06g0186650	52.153
Os02g0514150	8.48813
Os03g0366200	12.5636
Os07g0300900	3.22108
Os06g0141700	3.16141
Os02g0592500	23.9285
Os08g0331800	0.671266
Os12g0620600	1.97874
Os09g0423800	1.31204
Os02g0327000	21.1721
Os01g0925700	8.82812
Os01g0144800	0.786459
Os04g0587300	0.360685
Os02g0572500	13.5266
Os02g0817700	227.796
Os03g0334300	27.062
Os10g0560000	7.40003
Os02g0833300	31.4938
Os01g0673500	5.14451
Os09g0370500	0.291102
Os03g0201400	2.27527
Os10g0476700	16.0071
Os05g0494500	6.56271
Os01g0820800	1.57289
Os11g0672300	0.527882
Os01g0228500	60.8353
Os03g0192750	118.49
Os01g0155500	0.404789
Os03g0570800	0.905706
Os12g0485000	0.473395
Os09g0309100	1.60281
Os05g0331900	8.93684
Os08g0456000	0.583517
Os02g0481000	29.0628
Os12g0297500	6.69899
Os02g0163533	34.3434
Os11g0555300	0.390888
Os02g0122500	13.8839
Os06g0610000	1.04176
Os01g0513100	18.1156
Os12g0502500	12.2088
Os02g0103900	6.54942
Os03g0127100	0.471123
Os01g0209400	18.0829
Os01g0276500	11.139
Os09g0258600	123.905
Os06g0608300	4.6138
Os04g0560100	48.2157
Os03g0101600	71.0828
Os01g0196600	13.3122
Os01g0122200	0.175887
Os04g0118450	30.8691
Os12g0578500	5.26321
Os07g0602200	24.2779
Os03g0145900	0.463187
Os03g0293000	26.7677
Os03g0180400	101.429
Os01g0558500	12.4695
Os05g0414300	2.04768
Os02g0655100	3.29443
Os10g0575100	9.10809
Os05g0545600	14.661
Os03g0758500	12.7761
Os03g0344700	33.8946
Os01g0375000	13.2075
Os03g0339150	2.59422
Os05g0238400	1.06628
Os12g0556900	2.55908
Os11g0631800	5.44879
Os01g0718300	9.1053
Os04g0103351	44.8844
Os04g0449950	150.993
Os04g0461700	0.525347
Os01g0869800	54.6993
Os01g0754700	0.583625
Os11g0222100	2.37113
Os06g0309000	3.18334
Os03g0675700	50.6433
Os01g0739200	23.5815
Os10g0390500	201.309
Os08g0414600	23.4502
Os01g0107900	43.703
Os04g0530300	36.6155
Os08g0476700	4.59264
Os02g0223300	8.26805
Os04g0555800	0.307723
Os07g0242400	0.550514
Os02g0559925	4.89331
Os12g0468600	20.1255
Os10g0462900	64.4985
Os03g0708200	8.02153
Os04g0584600	33.1767
Os04g0390800	253.736
Os04g0103800	3.90917
Os04g0472300	0.301178
Os04g0691600	4.51822
Os07g0556000	1.31009
Os12g0597400	0.150155
Os02g0188500	2.36385
Os09g0467700	12.9018
Os02g0795200	0.838893
Os04g0561500	1.12944
Os03g0773800	29.3105
Os02g0134400	1.58693
Os01g0589500	84.1401
Os01g0500100	2.81953
Os06g0180666	4.01527
Os05g0115900	13.4582
Os06g0523400	5.07518
Os03g0301900	0.59535
Os12g0601800	1.8635
Os07g0173501	44.3167
Os03g0808175	65.3538
Os02g0774800	2.37417
Os01g0936000	7.3798
Os06g0695500	7.8432
Os04g0486900	16.3115
Os06g0715600	2.43517
Os12g0124300	1.35051
Os06g0550800	8.85896
Os05g0567400	21.6835
Os05g0370200	2.51648
Os02g0489525	0.774805
Os01g0558300	39.773
Os08g0517300	9.4627
Os06g0105350	1.46124
Os04g0380500	3.86942
Os09g0551550	0.248627
Os03g0429800	41.6101
Os01g0738300	3.27947
Os11g0104050	42.4467
Os01g0160150	4.01566
Os09g0315700	1.08227
Os05g0213500	33.9516
Os08g0177000	3.41802
Os06g0637500	32.2252
Os06g0172200	6.2528
Os04g0376300	6.85553
Os12g0582600	0.683255
Os12g0215950	0.512611
Os01g0546800	3.08536
Os08g0109300	20.1631
Os06g0254300	2.39327
Os08g0400200	1.10492
Os12g0578700	0.106401
Os10g0547650	0.519781
Os01g0864100	0.321044
Os07g0409100	60.125
Os04g0624800	0.74655
Os07g0109700	30.1441
Os12g0177500	2.85628
Os03g0171950	307.944
Os09g0553200	115.861
Os01g0596100	2.95251
Os04g0377932	7.87818
Os02g0437800	24.6551
Os12g0529900	3.38042
Os05g0188100	115.215
Os02g0284550	4.68804
Os03g0795800	63.2894
Os02g0462401	0.22483
Os04g0558400	6.1539
Os02g0322400	2.02636
Os07g0123300	12.0275
Os03g0119300	6.21906
Os12g0637700	0.998376
Os12g0540800	7.31464
Os09g0280600	10.26
Os11g0679900	0.109837
Os01g0884600	2.49076
Os01g0147300	3.65143
Os07g0208700	2.74727
Os09g0558000	12.308
Os02g0130300	44.2179
Os07g0481000	3.22845
Os05g0270500	0.207244
Os11g0153100	2.47275
Os03g0133800	0.719743
Os09g0252800	16.3866
Os01g0931100	20.5566
Os03g0160100	45.8308
Os04g0476100	47.9367
Os02g0743200	16.1359
Os09g0325800	0.905576
Os08g0139300	21.8826
Os03g0785100	51.0936
Os12g0628100	7.66796
Os05g0346500	9.41609
Os02g0690800	34.0741
Os03g0184300	4.58657
Os06g0634000	1.17361
Os04g0478000	86.7685
Os05g0586400	2.11222
Os10g0509401	15.5639
Os12g0457500	0.0985328
Os01g0337900	15.2183
Os08g0520400	2.60889
Os02g0187200	3.32165
Os09g0328066	0.700631
Os01g0286200	2.99895
Os02g0747500	30.5315
Os03g0666200	53.2137
Os09g0566100	1.32261
Os01g0748000	0.180231
Os01g0844900	0.7462
Os01g0152700	122.757
Os05g0274900	65.5077
Os12g0143750	0.346049
Os03g0206700	0.470175
Os03g0113750	31.4843
Os11g0645600	0.689549
Os07g0146800	27.5362
Os03g0263000	1.24859
Os02g0700300	0.177809
Os09g0297100	49.6907
Os07g0659600	1.12737
Os11g0138300	0.155961
Os02g0190800	3.99178
Os04g0552700	0.408542
Os06g0728700	2.28551
Os09g0450300	7.07496
Os06g0166400	132.499
Os10g0471350	15.5204
Os04g0459000	0.747724
Os03g0815200	85.4249
Os03g0387850	40.0114
Os05g0553150	19.2657
Os02g0668500	113.312
Os12g0271751	2.88023
Os12g0197700	5.72432
Os02g0229501	7.9306
Os07g0493400	0.901099
Os12g0114500	2.00419
Os01g0548750	2.63246
Os06g0665000	6.11315
Os04g0115700	1.00604
Os06g0307500	10.6086
Os05g0105000	1.23629
Os01g0684900	1.02842
Os04g0210250	3.89545
Os07g0511400	2.32295
Os02g0301800	1.94891
Os05g0494000	21.2533
Os06g0270950	0.568473
Os03g0137600	4.95067
Os09g0538800	4.90276
Os03g0598800	70.108
Os09g0508500	1.06985
Os01g0764750	1.28941
Os01g0266600	67.1868
Os07g0439100	1.02933
Os05g0514250	10.9886
Os12g0579000	20.3057
Os05g0396700	2.96345
Os11g0127800	1.20487
Os06g0137600	3.02303
Os01g0739500	33.5611
Os05g0235300	13.5632
Os08g0467300	0.339712
Os08g0224700	8.07449
Os04g0414900	0.902711
Os07g0294800	6.42579
Os03g0565300	3.64161
Os06g0103700	14.4561
Os12g0622900	3.04992
Os12g0567300	19.5459
Os01g0312800	0.40246
Os08g0127100	17.3951
Os11g0507400	1.67852
Os01g0226300	28.5456
Os04g0438400	4.17763
Os09g0266100	0.383161
Os05g0110925	4.30511
Os03g0655600	9.00816
Os05g0396900	7.9345
Os02g0729700	13.2625
Os07g0508700	2.45995
Os12g0163250	4.68811
Os11g0568600	8.12383
Os12g0168900	47.2991
Os11g0225300	0.755448
Os08g0159700	0.197199
Os09g0572150	1.48367
Os05g0316050	1.57354
Os01g0757200	23.8988
Os12g0534400	0.485939
Os08g0411200	2.67794
Os02g0721700	35.4716
Os02g0674800	11.2775
Os01g0889000	47.765
Os04g0498650	97.2171
Os06g0627500	0.367669
Os03g0639800	67.2635
Os06g0492300	0.372041
Os02g0255033	3.04293
Os10g0579100	24.4475
Os07g0599100	0.500691
Os06g0266800	40.6146
Os06g0676000	5.03457
Os02g0168700	7.32501
Os03g0724600	25.9691
Os01g0911250	33.6365
Os04g0481550	0.614801
Os11g0183800	2.3421
Os03g0765100	23.4082
Os11g0163800	10.6144
Os07g0429700	1.08131
Os06g0556451	1.8302
Os03g0147550	94.0618
Os07g0287000	1.19352
Os01g0229500	7.61711
Os01g0367900	41.4164
Os05g0571000	5.34255
Os01g0298500	1.10223
Os02g0598800	6.87362
Os01g0708300	1.06564
Os06g0726200	5.04077
Os01g0957000	16.1231
Os03g0249900	44.1102
Os04g0618950	0.259975
Os03g0798400	6.26249
Os01g0125700	6.38154
Os04g0577300	1.88226
Os03g0569900	6.47303
Os01g0744000	15.7828
Os03g0604600	1.3818
Os03g0676100	3.43644
Os02g0732350	2.75871
Os03g0854500	24.4176
Os05g0364550	10.9888
Os02g0105100	15.9928
Os04g0663500	3.78047
Os02g0170100	28.588
Os05g0137300	58.7801
Os02g0753300	62.5003
Os01g0338000	7.09344
Os11g0235300	0.449155
Os03g0191100	2.23633
Os06g0273500	4.01666
Os01g0117300	2.30696
Os01g0116300	1.51108
Os09g0547300	35.6308
Os03g0825800	0.442909
Os09g0456200	9.45355
Os03g0412400	0.514084
Os10g0501500	24.1047
Os02g0135300	0.863925
Os06g0624700	0.140351
Os07g0111400	1.89777
Os01g0123900	0.358575
Os09g0453900	1.58612
Os04g0662200	0.312366
Os05g0501001	5.81388
Os03g0604432	0.175942
Os12g0609800	4.48978
Os01g0727820	0.703621
Os01g0501700	22.893
Os10g0447100	161.513
Os08g0497600	15.9253
Os07g0404300	5.82134
Os10g0339600	31.8921
Os01g0721900	36.2385
Os01g0970700	16.0927
Os06g0127300	7.28303
Os01g0830500	4.25912
Os06g0126500	10.9024
Os12g0631200	5.62485
Os02g0621700	51.6524
Os07g0615800	87.416
Os03g0783700	21.9129
Os08g0189100	15571.7
Os07g0634600	31.1707
Os05g0381600	9.20853
Os09g0359900	1.58998
Os04g0480400	14.4132
Os08g0481100	2.92536
Os09g0482700	0.809605
Os09g0476800	9.03263
Os01g0224000	7.26487
Os06g0102725	15.1281
Os10g0553900	2.43318
Os12g0605800	2.30515
Os07g0139600	245.384
Os02g0480800	0.105122
Os01g0653700	7.4723
Os07g0570500	5.04892
Os09g0462100	1.40277
Os03g0302800	42.2567
Os06g0136600	3.72759
Os08g0553300	0.351233
Os02g0823600	98.5979
Os01g0198500	1.55276
Os03g0822000	19.7378
Os06g0158600	10.398
Os01g0730600	0.467449
Os08g0112600	24.0938
Os10g0555900	112.136
Os05g0440300	4.02487
Os07g0114000	3.4985
Os02g0108100	1.35028
Os06g0656300	12.1127
Os01g0112300	1.43735
Os07g0626300	13.602
Os03g0856500	30.7661
Os01g0113750	3.53647
Os07g0523150	3.26882
Os02g0153700	1.72536
Os08g0547500	1.07459
Os06g0244700	1.52965
Os05g0576700	8.35611
Os07g0123700	19.0968
Os01g0278950	0.104786
Os07g0674150	7.18556
Os04g0604250	5.46676
Os06g0298500	6.75164
Os09g0482100	202.982
Os06g0713800	14.627
Os08g0156700	24.4098
Os06g0730900	14.9433
Os12g0611700	32.0746
Os02g0550400	5.65249
Os02g0522300	25.4542
Os02g0237000	24.9524
Os01g0567200	27.6964
Os02g0660100	1.87052
Os02g0185350	54.8679
Os01g0299400	37.422
Os11g0138700	0.181347
Os02g0588550	8.20379
Os08g0204800	12.2742
Os03g0171900	239.561
Os03g0161200	4.59636
Os05g0502500	6.93338
Os10g0456600	37.3346
Os01g0756300	13.8664
Os03g0390000	137.955
Os03g0293500	913.553
Os01g0761300	36.3567
Os11g0598300	0.612067
Os08g0105850	7.51431
Os01g0107000	17.4043
Os11g0234100	1.01522
Os01g0964800	7.67037
Os07g0685300	0.702465
Os02g0548900	1.04093
Os08g0137200	16.7862
Os02g0640200	2.97229
Os01g0706600	26.5726
Os03g0851900	17.3869
Os05g0200100	11.5986
Os04g0586700	0.190124
Os08g0152800	94.4134
Os04g0688100	0.809104
Os02g0187500	57.766
Os02g0565150	95.7273
Os01g0723600	33.9316
Os05g0492100	0.115751
Os02g0273050	20.393
Os05g0519900	9.10272
Os02g0795300	26.1396
Os07g0467200	28.1932
Os02g0751100	33.2622
Os11g0210300	291.805
Os02g0778666	3.91087
Os03g0853800	15.6656
Os07g0110400	9.77869
Os04g0599900	29.1858
Os05g0355133	0.128315
Os12g0164600	3.31074
Os03g0439800	13.4556
Os01g0172800	2.66077
Os11g0551350	12.0023
Os04g0613000	0.351504
Os04g0102600	13.5117
Os11g0462100	0.368561
Os10g0475900	13.8831
Os01g0825900	1.23864
Os08g0161950	3.96986
Os06g0143600	25.4179
Os01g0857650	2.68646
Os12g0490100	0.38743
Os06g0130100	1.19055
Os07g0691200	8.93018
Os09g0516750	3.84464
Os12g0228032	1.93433
Os06g0233200	5.20195
Os08g0246950	1.1899
Os06g0715000	6.45727
Os10g0565200	17.4311
Os04g0539100	4.07621
Os02g0667000	2.10275
Os11g0580800	8.24853
Os11g0522000	2.44924
Os01g0719300	23.8476
Os07g0631900	57.1913
Os05g0350600	19.7645
Os09g0278000	17.661
Os01g0392600	26.3481
Os05g0468750	0.812438
Os04g0647900	1.17877
Os11g0312000	3.46557
Os08g0482700	119.322
Os05g0227700	30.7435
Os02g0758000	73.1743
Os01g0680900	1.29923
Os11g0132400	8.18439
Os01g0804400	0.148588
Os09g0458900	1.64144
Os01g0169900	42.3157
Os07g0574200	0.410961
Os01g0605650	15.169
Os09g0407800	0.480204
Os07g0222900	0.0981085
Os01g0243100	0.703488
Os07g0602600	1.67801
Os02g0552600	2.12689
Os01g0200600	0.338341
Os06g0626200	5.55381
Os03g0841800	17.1578
Os08g0530033	1.9269
Os12g0102500	1.171
Os05g0121200	3.59517
Os11g0502700	4.89059
Os03g0805400	10.4729
Os03g0148800	5.34
Os05g0136200	1.7897
Os06g0275000	2.21971
Os11g0205500	14.8207
Os02g0731300	5.80532
Os08g0529800	2.15647
Os03g0791800	735.679
Os10g0112600	5.24498
Os01g0175633	2.67297
Os07g0684800	25.8259
Os01g0606050	13.9216
Os01g0265200	77.7735
Os05g0555300	3.38538
Os03g0146000	57.9931
Os02g0160500	43.233
Os05g0519600	0.960409
Os06g0236266	0.726692
Os11g0672900	0.845901
Os02g0506600	16.5862
Os06g0206300	3.01841
Os10g0392500	0.864572
Os04g0607200	0.139207
Os03g0274400	1.81863
Os02g0132200	1.12461
Os04g0650750	333.028
Os04g0670900	1.4384
Os01g0762000	4.56532
Os05g0591900	45.2392
Os04g0398300	7.99101
Os06g0103400	15.434
Os03g0197400	28.0986
Os05g0106500	3.22388
Os07g0599150	0.341166
Os01g0781000	20.5265
Os05g0132500	6.73811
Os04g0612600	30.2746
Os12g0575400	0.623506
Os11g0126400	2.72076
Os01g0110500	3.4264
Os12g0613500	11.5139
Os10g0581000	11.4144
Os01g0810300	12.8721
Os12g0149900	5.86133
Os10g0558725	1.51604
Os12g0541400	16.8118
Os10g0487500	3.7785
Os02g0255000	7.01921
Os06g0574200	0.886774
Os05g0563600	30.5724
Os02g0283800	22.2604
Os05g0381700	19.2732
Os07g0627500	0.416977
Os03g0687700	62.1918
Os09g0520700	45.3747
Os01g0699600	11.2526
Os06g0115550	25.7152
Os03g0198200	2.82389
Os07g0203300	3.75034
Os02g0756850	8.45767
Os09g0255101	3.78654
Os05g0158400	4.34572
Os07g0209100	10.6755
Os01g0172400	44.605
Os03g0848250	1.39986
Os10g0556100	99.0437
Os05g0541100	0.738316
Os10g0416100	4.22535
Os06g0125000	0.0806427
Os09g0569200	5.57343
Os10g0501000	4.95545
Os04g0118100	14.8088
Os12g0145900	0.0952778
Os07g0588100	0.204402
Os04g0110400	3.1814
Os11g0120600	6.59386
Os11g0534100	0.997776
Os01g0254800	4.63344
Os02g0654500	34.8431
Os05g0370000	1.22586
Os01g0231500	15.2202
Os07g0205500	1.57887
Os07g0587300	8.89563
Os01g0749300	1.34562
Os04g0493300	1.39914
Os03g0299700	4.3095
Os03g0131950	0.396802
Os01g0750666	1.76716
Os07g0621201	1.11652
Os06g0605600	15.153
Os01g0147700	39.8738
Os01g0588400	1.91384
Os09g0529900	11.4289
Os08g0555600	0.407015
Os07g0107900	15.054
Os06g0340301	7.52807
Os05g0349700	5.54845
Os01g0302500	1.05127
Os09g0424600	1.99413
Os08g0416400	45.2282
Os03g0780400	382.649
Os08g0525700	3.62748
Os01g0187400	43.8282
Os01g0222001	0.17767
Os05g0586800	21.5093
Os05g0403600	2.89234
[truncated: 15,288 more rows]
