# Supplementary material for: Transcriptomic and metabolic flux analyses reveal shift of metabolic patterns during rice grain development
Source: BMC Syst Biol. 2018 Apr 24;12(Suppl 4):47. doi: 10.1186/s12918-018-0574-x (PMC5998905; doi:10.1186/s12918-018-0574-x)
Supplement: Supplementary file 3 — Metabolic flux distribution of primary metabolism in different tissues at booting and mature grain stages. (ZIP 3206 kb) [file 12918_2018_574_MOESM3_ESM.zip › Additionalfile3_iMATinput/original RNA-Seq data/4_3_Mature grain stage lemma&palea.txt]

gffId	0.000000
Os12t0256900	1.034280
Os09t0328800	1.214290
Os03t0665000	0.480485
Os07t0240400	8.109710
Os02t0793700	92.909300
Os06t0705500	0.109586
Os07t0170800	1.944310
Os08t0183900	0.930570
Os01t0727400	3.621470
Os08t0246400	4.817850
Os01t0187000	5.464450
Os01t0548600	11.098500
Os02t0245100	3.409240
Os07t0588200	4.207460
Os02t0466400	3.684130
Os09t0347500	32.104600
Os01t0771300	4.500900
Os03t0852101	13.651200
Os09t0252000	6.096260
Os07t0119000	0.844354
Os09t0284400	9.972840
Os10t0210500	13.444600
Os06t0563300	9.372190
Os08t0184300	25.169200
Os11t0643700	3.493890
Os10t0476000	22.648500
Os02t0510100	88.341100
Os04t0534300	8.702960
Os07t0457550	0.868071
Os05t0496200	35.134700
Os10t0395000	2.665620
Os09t0402300	5.622700
Os06t0608050	3.106630
Os04t0431000	72.459200
Os03t0116000	4.845990
Os02t0508500	1.695070
Os01t0104000	7.706740
Os09t0423200	0.206569
Os06t0595700	0.238188
Os01t0304050	0.396547
Os01t0896700	233.229000
Os08t0518150	9.133800
Os06t0247850	43.555900
Os07t0170100	12.528700
Os07t0184800	66.877700
Os05t0473300	0.199597
Os08t0490000	6.982890
Os03t0410900	28.420100
Os05t0302300	9.223830
Os08t0116500	123.794000
Os05t0447700	46.166300
Os08t0170800	4.854830
Os01t0797800	2.853370
Os05t0384800	10.202600
Os03t0123300	3.221660
Os05t0516600	236.933000
Os05t0172500	1.247040
Os02t0179225	0.218713
Os03t0130100	0.366063
Os03t0169600	10.326400
Os01t0838600	15.756800
Os01t0966700	3.028250
Os12t0181200	0.419906
Os03t0185400	0.164910
Os07t0173601	2.557850
Os03t0265900	255.896000
Os12t0151000	17.549200
Os01t0379400	1.558720
Os10t0377400	18.744800
Os10t0563550	2.791020
Os10t0494400	0.093494
Os01t0725000	79.909800
Os08t0552666	3.936200
Os08t0430200	35.327000
Os07t0134600	1.922370
Os02t0552100	1.359940
Os08t0107400	8.775790
Os06t0311300	1.340420
Os11t0103000	0.298930
Os11t0585900	21.753400
Os06t0352900	1.434820
Os09t0537600	12.143400
Os09t0248000	7.784330
Os04t0351933	9.559230
Os03t0353000	4.565360
Os02t0266900	1.804120
Os06t0343200	1.295310
Os02t0828500	45.175200
Os02t0669500	94.846400
Os09t0419600	0.676895
Os07t0136400	0.572224
Os06t0283300	14.078100
Os05t0176100	13.443700
Os04t0323500	3.550310
Os05t0187000	23.398000
Os04t0509300	7.693840
Os06t0218200	1.554730
Os10t0154566	2.454930
Os05t0562350	5.827530
Os05t0194900	6.008630
Os07t0632800	11.076100
Os07t0688700	7.938740
Os11t0303800	1.408950
Os06t0143100	334.940000
Os08t0105800	11.585400
Os05t0389300	45.033300
Os03t0840900	27.352600
Os03t0821300	16.666900
Os09t0459500	18.225700
Os03t0136800	28.288600
Os05t0531100	1.616010
Os03t0280700	6.507030
Os04t0671200	41.178300
Os10t0533100	42.801200
Os12t0108000	0.120348
Os12t0480100	29.565500
Os01t0109432	5.926870
Os08t0143400	6.181860
Os01t0960450	101.794000
Os11t0473350	8.547840
Os02t0533200	9.400710
Os01t0833100	43.181000
Os09t0569450	9.985190
Os05t0565900	2.961720
Os10t0444400	12.124500
Os03t0301700	2.521550
Os06t0691600	11.236800
Os02t0234300	55.708400
Os06t0178601	1.720510
Os03t0582900	0.546556
Os02t0540700	60.656600
Os02t0736800	0.278389
Os05t0584200	140.483000
Os12t0188700	236.151000
Os12t0180250	8.202240
Os07t0414000	0.483747
Os10t0491900	39.910300
Os03t0417800	172.375000
Os05t0439400	18.572500
Os10t0162400	2.129730
Os08t0516600	81.533900
Os07t0210800	0.167001
Os02t0114400	2.041140
Os01t0101850	0.195924
Os03t0120350	2.336960
Os03t0247200	2.204210
Os11t0206700	12.535600
Os04t0625900	12.349400
Os05t0539500	16.879100
Os02t0197500	0.967839
Os09t0535000	86.110800
Os07t0635700	4.746730
Os06t0215100	10.042700
Os03t0439650	2.825190
Os02t0759500	1.349650
Os07t0686600	2.276350
Os08t0527300	0.157609
Os10t0569400	20.631100
Os07t0598100	0.481141
Os01t0559600	154.527000
Os03t0846400	21.973700
Os06t0343600	4.729950
Os10t0357800	3.759410
Os03t0829200	8.439610
Os07t0579100	1.745520
Os02t0302200	41.599300
Os03t0740650	15.950200
Os03t0128000	5.321220
Os08t0189200	0.319458
Os02t0299600	1.528620
Os09t0541700	33.723400
Os02t0563800	7.510330
Os05t0180700	19.944400
Os08t0192950	1.395710
Os05t0152366	2.907940
Os03t0268250	6.010620
Os09t0103150	1.682480
Os07t0115300	0.458480
Os04t0269700	2.227420
Os03t0850300	6.441710
Os12t0187800	5.455600
Os10t0417800	18.110200
Os02t0596500	45.310300
Os01t0866600	147.357000
Os04t0385650	0.068387
Os02t0257200	2.477220
Os06t0283200	4.217930
Os02t0700600	6.017120
Os01t0127450	0.601143
Os05t0196400	3.816800
Os06t0704600	6.841170
Os07t0493850	1.960380
Os06t0569300	1.454250
Os01t0800266	0.199597
Os05t0547700	11.562700
Os09t0437100	1.015340
Os12t0596600	3.771060
Os10t0161625	5.604350
Os01t0544450	0.081386
Os05t0592800	13.121100
Os08t0527400	0.743747
Os03t0424500	152.683000
Os11t0440200	0.272371
Os02t0796700	24.571600
Os08t0189300	6.284320
Os04t0634800	128.756000
Os06t0301500	4.143330
Os04t0534600	7.269860
Os11t0115100	1.366650
Os09t0473650	15.924900
Os06t0662100	1.086940
Os10t0573100	25.093600
Os01t0518500	21.385200
Os02t0196300	18.014600
Os05t0354400	5.569360
Os03t0138700	19.847500
Os03t0826500	18.267600
Os08t0135900	58.985500
Os03t0137250	159.940000
Os07t0102150	4.779690
Os03t0698066	2.933160
Os01t0222500	14.142300
Os07t0680900	30.922300
Os12t0594000	4.265620
Os02t0718000	15.988600
Os12t0105950	13.622400
Os05t0421900	20.577500
Os01t0177400	1.182910
Os09t0306632	2.901330
Os09t0449400	2.386500
Os06t0650700	21.226600
Os04t0458300	7.138140
Os04t0680550	1.627910
Os04t0405300	50.143100
Os02t0319300	55.098200
Os01t0768333	100.406000
Os02t0261100	190.017000
Os03t0418800	22.248600
Os08t0509400	0.133293
Os06t0694900	3.288790
Os11t0543600	0.472935
Os03t0790551	0.353924
Os05t0295900	2.150030
Os04t0309400	6.450690
Os05t0199800	0.958689
Os10t0422401	5.395430
Os11t0144900	4.304910
Os09t0533300	27.451300
Os03t0788400	20.621100
Os05t0406100	45.456500
Os06t0707200	5.757760
Os10t0536500	58.067700
Os03t0302000	34.300700
Os08t0530000	59.658700
Os03t0434800	0.813023
Os01t0223700	1.299080
Os08t0416900	10.951600
Os05t0438201	0.518565
Os04t0669100	10.918200
Os10t0519600	4.646750
Os02t0626100	1101.210000
Os06t0188800	0.953852
Os11t0533400	0.384816
Os06t0714100	113.900000
Os12t0639700	5.885390
Os03t0411100	2.946920
Os04t0546100	1.380020
Os04t0349300	3.470170
Os05t0289400	18.378200
Os02t0683900	9.940350
Os03t0392400	9.678530
Os08t0566600	15.679000
Os04t0278000	42.238200
Os05t0464200	19.270800
Os03t0407000	69.261100
Os02t0804300	13.274800
Os01t0873100	9.243480
Os03t0808100	12.123400
Os04t0469700	1.208940
Os04t0317300	0.996752
Os07t0411250	2.036060
Os05t0166450	3.281080
Os01t0309100	7.114380
Os03t0730000	0.924747
Os02t0528200	431.896000
Os07t0468900	1.953300
Os07t0108300	34.384400
Os02t0652600	51.892700
Os04t0572800	1.819000
Os08t0130000	0.356620
Os05t0112800	29.503100
Os01t0616366	0.396533
Os07t0432201	25.466000
Os12t0617175	3.515120
Os02t0513700	0.076787
Os12t0104300	17.983300
Os12t0141400	0.931682
Os03t0407100	11.413400
Os02t0137000	3.297990
Os08t0566700	0.158188
Os02t0755400	1.867160
Os03t0345901	194.115000
Os01t0877300	12.755300
Os06t0507100	21.217300
Os03t0243800	7.418920
Os01t0617800	10.578000
Os04t0598500	0.292155
Os04t0662700	10.849700
Os05t0474500	10.075400
Os01t0259900	3.375220
Os03t0133900	35.434600
Os04t0434400	0.929305
Os04t0105200	1.113760
Os06t0174800	0.169283
Os02t0435400	0.989572
Os06t0303800	11.370000
Os01t0555200	12.401400
Os02t0294700	9.340750
Os11t0524601	1.490830
Os01t0956500	6.247010
Os12t0271600	8.983000
Os06t0103800	6.494970
Os04t0544700	5.082530
Os07t0108800	1.776040
Os09t0413100	4.778410
Os01t0644000	63.681500
Os03t0373500	0.943217
Os07t0231800	17.290000
Os05t0404400	13.540800
Os07t0176400	9.031150
Os01t0516900	0.009794
Os10t0327000	0.619434
Os10t0104750	1.797590
Os09t0400600	24.325900
Os05t0317400	2.216860
Os10t0181600	14.271200
Os06t0232000	273.318000
Os03t0385900	44.892900
Os07t0286000	0.524772
Os12t0502600	1.729400
Os11t0256200	5.530670
Os04t0693000	17.096800
Os11t0687200	0.430265
Os05t0372200	33.729100
Os01t0742000	17.274400
Os01t0852200	37.344400
Os03t0175200	33.826500
Os06t0146800	5.327340
Os03t0751000	121.085000
Os06t0199601	13.960700
Os12t0288600	1.670270
Os02t0550100	56.395600
Os05t0395025	6.822330
Os01t0890600	0.949227
Os12t0580700	11.154200
Os06t0296100	0.436797
Os12t0470000	0.694257
Os09t0274100	3.597710
Os07t0639600	15.614400
Os01t0359400	2.176980
Os02t0175600	98.753800
Os01t0631700	2.118960
Os12t0572000	0.626698
Os06t0167150	0.170378
Os03t0324700	1.792390
Os01t0176200	25.791500
Os06t0561200	8.147100
Os03t0185200	0.427519
Os06t0630850	0.421800
Os06t0225800	8.881830
Os11t0527300	3.916650
Os02t0742200	35.410300
Os10t0436950	1.010020
Os11t0677425	0.034830
Os04t0493100	1.093160
Os03t0298300	95.401700
Os03t0670700	1000.050000
Os01t0756600	3.002080
Os05t0105200	4.472090
Os04t0434300	9.815480
Os03t0319400	44.656800
Os10t0443200	3.431630
Os05t0543100	0.754412
Os02t0621800	18.909000
Os04t0118700	1.893640
Os06t0149300	36.271900
Os06t0338700	0.148517
Os04t0438500	26.601700
Os01t0935450	13.760200
Os12t0460400	0.444964
Os01t0609300	37.480600
Os03t0112700	29.792900
Os05t0127300	2.943610
Os02t0158350	0.192610
Os03t0258000	0.987215
Os04t0497900	8.332450
Os07t0645900	0.474765
Os06t0276300	0.144763
Os06t0142100	0.320048
Os09t0511600	142.034000
Os05t0365600	3.589840
Os02t0586800	11.170000
Os03t0111300	59.017100
Os01t0896800	115.221000
Os09t0432900	2.591600
Os06t0294000	1.017180
Os12t0270900	0.641977
Os04t0619000	0.117674
Os07t0122400	8.720740
Os12t0284000	20.245600
Os02t0828100	1.276750
Os02t0542200	4.973500
Os04t0494100	530.131000
Os01t0141900	11.104400
Os12t0163600	1.139450
Os11t0131700	5.808060
Os07t0631950	398.913000
Os06t0130900	124.755000
Os08t0360150	0.817690
Os01t0721200	0.644503
Os06t0220800	12.584500
Os05t0177500	0.130486
Os09t0122000	0.153383
Os11t0621500	1.229360
Os04t0603200	22.615100
Os12t0100100	8.016980
Os06t0156801	1.839930
Os04t0632200	0.997848
Os08t0299200	6.388060
Os08t0124750	0.102341
Os03t0760800	15.065100
Os04t0560300	3.812190
Os09t0279500	9.555210
Os01t0649100	118.648000
Os06t0137500	17.792400
Os07t0655900	13.900000
Os01t0221400	17.690600
Os05t0540300	10.233600
Os06t0150600	2.548140
Os06t0112700	0.225926
Os07t0499800	18.429500
Os05t0434800	2.186220
Os04t0470100	50.531300
Os04t0111900	4.380470
Os03t0121250	4.732780
Os04t0403500	26.942000
Os05t0541700	15.536600
Os09t0477700	0.258770
Os04t0636300	0.526013
Os01t0869500	9.810620
Os08t0230600	0.444026
Os02t0534800	75.472500
Os05t0280350	18.648700
Os05t0173800	2.661230
Os04t0320200	18.754300
Os03t0275100	0.920618
Os09t0508500	2.186140
Os02t0565200	20.720700
Os04t0516701	2.876250
Os07t0247100	6.990180
Os08t0535200	30.130900
Os05t0196700	2.305130
Os03t0602300	10.898300
Os01t0246500	1.856170
Os07t0690900	0.511454
Os11t0686400	0.849929
Os07t0171200	14.183700
Os01t0750100	14.914200
Os03t0804700	611.029000
Os01t0872700	20.206300
Os09t0411650	4.232570
Os02t0307800	22.054300
Os04t0485200	36.312700
Os03t0138900	4.189260
Os04t0556550	0.550300
Os01t0155200	0.271420
Os12t0230133	0.500989
Os01t0207001	0.116277
Os01t0934300	5.258620
Os01t0826900	9.602550
Os08t0205400	380.998000
Os04t0555300	25.097500
Os07t0654500	3.082440
Os05t0141700	4.835540
Os02t0796600	2.734900
Os02t0111600	7.822230
Os03t0264400	22.683400
Os07t0446400	0.172470
Os08t0476400	17.881800
Os06t0134000	97.207500
Os11t0169900	102.809000
Os09t0541050	2.380140
Os02t0739400	71.514000
Os07t0265600	5.008630
Os02t0594232	0.571117
Os10t0411200	0.494006
Os03t0124000	0.774037
Os01t0908400	54.747100
Os04t0254300	0.313231
Os02t0654000	3.555750
Os03t0426900	14.457700
Os02t0304900	18.874900
Os09t0375000	6.717540
Os02t0249800	1072.290000
Os03t0124300	53.919000
Os01t0255100	0.550780
Os02t0255100	20.374200
Os01t0257100	40.474200
Os04t0605500	25.697000
Os05t0169400	11.819900
Os01t0217800	30.607200
Os11t0250400	0.026138
Os02t0788700	1.721250
Os01t0973500	1.536920
Os01t0936800	38.240400
Os08t0224200	17.333400
Os03t0819400	4.706490
Os06t0697500	0.315259
Os07t0246600	7.747830
Os11t0130400	7.601140
Os08t0234200	15.440900
Os03t0640400	27.888600
Os02t0189000	103.548000
Os01t0588800	17.251600
Os08t0163200	2.472410
Os03t0261500	19.454300
Os05t0494600	7.148770
Os01t0625300	0.468680
Os07t0523700	46.688400
Os01t0779300	3.266910
Os06t0592500	29.231400
Os08t0564500	18.002900
Os08t0422200	5.846280
Os03t0224300	6.578790
Os05t0485500	4.489870
Os03t0347200	11.149600
Os05t0452800	4.358220
Os09t0530700	64.023200
Os09t0572700	112.141000
Os01t0147900	492.389000
Os02t0802650	2.224820
Os09t0434200	12.374700
Os03t0374551	1.637770
Os03t0339700	0.367553
Os11t0434800	2.866990
Os08t0121925	10.040200
Os05t0125100	1.817520
Os03t0287400	0.481823
Os03t0125100	76.245400
Os02t0535801	1.810200
Os02t0506500	15.631400
Os07t0618600	17.547600
Os12t0565200	2.399980
Os08t0541300	0.260765
Os04t0450500	3.173960
Os06t0167500	8.753000
Os05t0207400	1.925510
Os05t0357800	24.559400
Os05t0247800	546.828000
Os10t0578900	15.637600
Os02t0226200	16.914800
Os02t0317300	20.898300
Os08t0158600	1.062780
Os01t0871100	3.794780
Os03t0107500	0.592059
Os01t0631500	0.400332
Os01t0197200	21.855500
Os12t0114100	46.895100
Os08t0418600	0.303889
Os11t0204500	0.109580
Os07t0673900	44.137400
Os11t0167500	1.349640
Os02t0554800	6.409910
Os02t0248440	0.502251
Os05t0329100	298.815000
Os02t0291500	3.197920
Os08t0494300	4.619660
Os03t0645200	15.169000
Os12t0127100	0.799144
Os03t0829100	24.075800
Os12t0637200	1.173130
Os08t0369000	1.092870
Os08t0514000	0.269238
Os12t0110300	41.442600
Os01t0672166	0.264578
Os01t0233400	2.233850
Os07t0463500	5.032800
Os05t0386800	14.303100
Os04t0488800	12.367500
Os06t0542350	0.352824
Os10t0437100	4.549030
Os07t0185700	5.818230
Os09t0116400	3.456700
Os05t0155450	22.019600
Os05t0319100	0.168067
Os02t0541000	0.552287
Os02t0804933	0.801471
Os04t0657900	11.899800
Os08t0554100	2.838900
Os09t0365300	2.664030
Os03t0766900	6.333760
Os04t0604200	0.514791
Os03t0596800	3.365100
Os11t0308100	8.315670
Os04t0425100	0.939436
Os03t0217000	151.501000
Os02t0566450	14.817200
Os08t0114300	19.012300
Os01t0234001	2.283750
Os09t0454300	0.380385
Os08t0273000	0.348570
Os12t0100500	13.994800
Os06t0210400	0.294572
Os02t0800100	92.329600
Os11t0296800	23.392300
Os02t0711100	7.412830
Os02t0110400	8.392030
Os01t0513850	6.856640
Os04t0613700	3.413280
Os01t0506100	3.186660
Os10t0529400	6.615210
Os04t0482900	45.598200
Os10t0205300	1.730400
Os12t0274750	4.794610
Os02t0235000	11.806100
Os10t0194225	31.561400
Os03t0792050	370.177000
Os03t0636300	1.219020
Os01t0978500	18.527500
Os02t0776900	0.358745
Os03t0288000	168.200000
Os03t0238800	10.681200
Os07t0270950	1.479400
Os12t0548800	3.228300
Os04t0613500	125.927000
Os01t0552300	58.482900
Os10t0522400	17.229300
Os01t0810833	0.609745
Os03t0797800	11.620300
Os02t0159850	4.324050
Os06t0149166	1.101520
Os03t0154100	7.836910
Os07t0190900	10.949300
Os08t0127500	7.759360
Os10t0577600	2.904720
Os12t0604700	0.238019
Os02t0701900	17.276700
Os04t0456200	0.633693
Os01t0718300	6.429960
Os03t0425100	3.016880
Os02t0689200	38.823500
Os08t0206600	7.926030
Os01t0247600	9.777970
Os11t0670900	13.687000
Os05t0583100	8.059200
Os03t0708700	2.309250
Os01t0736551	0.273130
Os01t0592900	0.132518
Os02t0220450	1.402380
Os03t0142500	4.197060
Os02t0761100	2.191590
Os01t0239700	9.926940
Os08t0515900	0.199786
Os01t0835083	1.144980
Os05t0127266	2.983730
Os01t0208800	7.519630
Os06t0270900	276.890000
Os01t0256800	1.829600
Os03t0178200	9.557830
Os03t0338000	0.224893
Os10t0362700	2.113230
Os09t0459900	3.779420
Os03t0748000	26.230500
Os05t0380400	10.367400
Os12t0521300	0.243136
Os01t0140100	1.308920
Os12t0633700	1.535190
Os01t0871300	21.646400
Os05t0519200	15.362800
Os07t0160400	50.923800
Os03t0302200	47.016500
Os06t0104300	1.054130
Os06t0276750	0.219504
Os03t0742300	9.375820
Os10t0407100	4.364180
Os10t0386300	0.547574
Os03t0584050	2.180160
Os03t0187100	4.472190
Os04t0420801	0.615151
Os08t0491700	0.132040
Os03t0588100	0.778018
Os01t0232700	15.153200
Os06t0556300	0.965664
Os03t0807900	60.418700
Os02t0748800	2.630780
Os09t0413600	49.223300
Os05t0419000	12.343700
Os06t0136100	25.154700
Os04t0457200	8.889210
Os08t0530300	5.664500
Os03t0247900	15.414800
Os03t0191900	49.581600
Os01t0601700	2.810360
Os11t0685100	0.122284
Os01t0132500	10.902500
Os04t0225100	18.053700
Os07t0572850	10.834100
Os03t0762900	2.373160
Os02t0584900	5.569460
Os06t0247000	6.308920
Os06t0561501	0.035946
Os03t0211100	3.433710
Os02t0510600	8.950410
Os10t0509100	17.493100
Os06t0191300	10.889900
Os08t0450200	0.103041
Os01t0720500	17.672200
Os11t0683600	6.929990
Os01t0203400	1.079510
Os08t0105000	1.390490
Os06t0134400	3.550200
Os05t0420750	0.085832
Os05t0190300	3.315880
Os06t0565900	6.273440
Os02t0610500	39.405200
Os02t0805700	16.256200
Os05t0378900	8.409440
Os12t0169000	3.558010
Os01t0518550	13.270200
Os01t0877500	7.536770
Os03t0844450	2.459670
Os01t0848700	5.107310
Os07t0580800	3.560660
Os03t0157300	1.015050
Os12t0554800	0.569188
Os01t0693800	6.401040
Os03t0169700	16.877400
Os05t0279400	23.137000
Os06t0580100	35.109600
Os01t0771100	0.903660
Os06t0175800	8.301580
Os09t0471100	6.438920
Os01t0686100	1.486440
Os10t0467850	2.797870
Os04t0206350	0.055606
Os04t0534166	3.458810
Os04t0476600	4.386810
Os07t0438700	4.853820
Os12t0291400	15.790100
Os05t0533301	1.018730
Os05t0495300	25.004100
Os02t0760300	863.980000
Os01t0958900	4.229150
Os05t0539700	99.939300
Os01t0907200	2.287100
Os01t0734800	2.781150
Os02t0471500	15.830700
Os02t0724600	4.592530
Os05t0584400	0.243981
Os05t0465800	2.468900
Os09t0126250	0.016291
Os06t0148500	0.197168
Os05t0207350	16.106600
Os03t0211900	18.850700
Os01t0647000	6.896080
Os01t0615200	14.805100
Os08t0434700	9.031660
Os05t0158500	6.554380
Os03t0667150	4.676800
Os02t0519900	246.718000
Os01t0272800	39.379900
Os04t0682051	27.990700
Os12t0575200	30.239000
Os07t0523100	13.423000
Os12t0497400	2.898840
Os03t0793800	2.098100
Os08t0359900	5.671560
Os12t0566000	7.893080
Os10t0490900	3.379170
Os01t0303800	14.732300
Os08t0542800	8.022070
Os08t0520100	2.040480
Os07t0475400	1.481660
Os03t0639700	20.154700
Os12t0274700	2.696260
Os07t0625400	7.809380
Os12t0600200	9.344100
Os01t0731800	1.579770
Os08t0235550	10.438500
Os01t0661000	18.767600
Os02t0153500	0.064592
Os04t0183500	4.171690
Os03t0197825	31.411900
Os09t0249100	4.139280
Os01t0738000	32.360300
Os01t0868301	4.740210
Os11t0183700	10.597300
Os05t0357850	1.398690
Os04t0679000	0.903705
Os05t0354300	4.522090
Os02t0276500	25.731900
Os05t0519300	0.196433
Os04t0270550	34.425300
Os08t0120500	124.505000
Os10t0205400	10.087400
Os03t0738101	0.794518
Os05t0145100	1.766010
Os03t0415500	1.285410
Os08t0379400	15.377400
Os04t0556000	5.418320
Os02t0115900	53.899900
Os11t0604500	0.333623
Os12t0481100	8.640550
Os05t0183100	114.145000
Os05t0200500	12.252100
Os11t0151700	5.725110
Os01t0329400	17.408000
Os10t0430600	0.626077
Os01t0799500	0.332422
Os04t0617200	2.093870
Os08t0410500	15.144900
Os02t0590850	0.902443
Os07t0657200	21.651800
Os02t0200300	1.921690
Os01t0130500	0.476762
Os09t0474000	0.685708
Os07t0573900	256.857000
Os12t0211000	0.351268
Os07t0461800	1.212010
Os07t0496600	28.284900
Os02t0649800	139.510000
Os01t0973600	7.391990
Os06t0223700	146.025000
Os02t0169900	12.860700
Os09t0416600	4.288480
Os11t0177750	3.537630
Os09t0532200	1.830110
Os08t0196900	2.358440
Os01t0612200	79.535200
Os06t0539400	4.467930
Os06t0236900	8.970400
Os12t0145500	11.868900
Os10t0533200	15.300900
Os03t0734100	20.592900
Os01t0769200	0.293458
Os08t0172300	2.547930
Os04t0564500	5.150020
Os03t0785200	31.089300
Os06t0176200	17.481600
Os05t0110700	5.754620
Os01t0544325	0.882584
Os05t0582800	15.663200
Os02t0668100	18.305300
Os03t0634000	104.117000
Os10t0474800	1.215680
Os01t0185200	70.516100
Os05t0552400	0.191609
Os11t0506800	1.040790
Os06t0663400	7.633540
Os04t0561700	4.755970
Os09t0458800	8.589360
Os09t0506150	1.571050
Os08t0535400	80.060300
Os05t0165900	1.942750
Os03t0116300	68.028600
Os09t0433000	10.146300
Os03t0145775	0.776104
Os02t0792600	0.963242
Os02t0572400	29.531900
Os03t0810900	15.320000
Os09t0268401	4.697480
Os06t0129300	8.185110
Os06t0188500	1.823810
Os09t0333600	1.781070
Os03t0304400	0.945944
Os01t0667100	21.321100
Os02t0644900	0.201892
Os05t0481800	1.782100
Os04t0391500	6.914060
Os04t0564700	16.862100
Os07t0530700	56.348700
Os03t0125900	21.856300
Os09t0439150	1.470440
Os05t0372100	7.199200
Os03t0272900	27.023500
Os09t0339000	0.643099
Os03t0289200	6.618430
Os02t0626600	6.564590
Os03t0152600	23.053900
Os03t0641250	0.091365
Os01t0316500	27.103300
Os01t0911900	4.220570
Os07t0492000	436.778000
Os06t0712550	5.654210
Os12t0583400	44.550000
Os09t0127700	0.469771
Os04t0686300	24.062600
Os11t0571900	12.694100
Os01t0369000	102.907000
Os04t0683500	4.508630
Os12t0478200	11.981300
Os02t0589600	0.936108
Os01t0971550	113.540000
Os03t0215400	1492.090000
Os08t0536000	32.068100
Os11t0617532	0.080545
Os09t0529400	2.502690
Os12t0124200	60.258500
Os08t0539300	5.641030
Os08t0532800	7.450350
Os10t0161700	0.792128
Os07t0597500	3.707130
Os01t0685100	3.229790
Os07t0203950	2.697780
Os03t0321000	19.187900
Os10t0180800	1.009630
Os10t0493600	66.886100
Os02t0525900	36.867500
Os02t0279800	37.773000
Os01t0512100	26.542700
Os08t0543000	0.285668
Os08t0246700	3.093020
Os10t0188000	3.022590
Os04t0439100	19.851700
Os07t0507300	3.083750
Os07t0257400	0.110327
Os08t0473900	0.279311
Os03t0188200	1.436650
Os08t0127300	24.084700
Os02t0101100	23.797700
Os05t0314100	51.738600
Os02t0810450	12.678000
Os02t0834700	11.574400
Os05t0162500	1.714410
Os05t0101300	1.311640
Os06t0674100	2.527500
Os03t0764000	0.109695
Os10t0395400	0.407127
Os02t0121000	18.144200
Os11t0154700	0.388363
Os07t0643100	7.351490
Os09t0469300	22.952400
Os05t0523200	5.687480
Os10t0444100	0.166342
Os06t0143700	15.561800
Os09t0485050	5.227880
Os08t0243001	2.178600
Os11t0133850	5.915200
Os06t0705100	6.867260
Os03t0858100	17.314200
Os05t0456962	0.708762
Os01t0174300	2.388930
Os05t0145600	19.101400
Os05t0357525	1.041760
Os01t0616100	14.868500
Os03t0760600	27.996600
Os11t0544100	6.821910
Os10t0518100	11.239900
Os08t0126300	717.731000
Os02t0118850	0.716409
Os11t0707700	27.434600
Os05t0112200	0.757577
Os08t0486933	3.549340
Os04t0480100	22.495800
Os03t0816700	1.410440
Os01t0175400	4.343790
Os03t0747600	10.108800
Os12t0616400	0.132017
Os02t0789700	0.110600
Os12t0631100	25.339600
Os02t0799400	0.644782
Os02t0760600	4.035280
Os01t0914600	0.675441
Os09t0421133	5.553240
Os07t0573000	0.105519
Os05t0581900	0.833944
Os02t0702500	19.033500
Os01t0273500	3.562560
Os04t0527800	20.828300
Os01t0663800	35.968700
Os07t0145500	0.264838
Os11t0538900	7.762960
Os03t0204366	86.937000
Os01t0242600	125.030000
Os02t0223200	2.252870
Os03t0151000	0.333623
Os04t0485800	17.932800
Os03t0255100	15.180900
Os06t0687700	25.349100
Os12t0182200	5.013070
Os04t0584201	1.316190
Os11t0130200	5.250560
Os01t0108200	9.424560
Os11t0586900	30.537700
Os12t0444500	0.609986
Os01t0227500	14.686000
Os05t0548600	1.895400
Os01t0856900	11.804200
Os09t0416700	6.618140
Os01t0758300	0.479548
Os04t0622800	3.248060
Os02t0764500	8.503710
Os07t0230400	0.870841
Os01t0178100	13.728300
Os09t0365100	30.528600
Os11t0604600	18.872800
Os01t0907400	0.901521
Os11t0208500	0.532320
Os04t0658600	16.967100
Os04t0465700	5.434730
Os03t0855600	31.235500
Os09t0112100	3.414320
Os08t0461100	0.189817
Os02t0535000	33.927400
Os03t0344232	1.252860
Os01t0321800	15.255700
Os01t0198200	27.596700
Os03t0702700	0.493852
Os01t0191200	8.001590
Os01t0680400	85.733500
Os01t0679300	1.361860
Os12t0139300	0.944407
Os08t0120600	27.591300
Os02t0695700	24.788400
Os09t0480466	0.172329
Os02t0817600	12.948300
Os03t0740700	20.806600
Os03t0709000	44.921300
Os06t0166900	33.411800
Os06t0126000	14.462300
Os04t0662800	4.520440
Os01t0838350	35.374300
Os10t0542266	30.256900
Os04t0272700	5.085880
Os08t0178100	13.308000
Os02t0151350	3.310700
Os08t0263300	2.197840
Os05t0101200	41.941900
Os02t0139100	27.537900
Os01t0337700	1.716220
Os01t0949400	13.034600
Os08t0479400	0.378789
Os01t0205100	16.859600
Os03t0196800	122.066000
Os06t0153900	12.070700
Os01t0223000	2.719220
Os07t0538200	1.766580
Os11t0655000	1.190490
Os05t0519700	6.987720
Os12t0293000	0.438064
Os11t0128700	1.599380
Os01t0946700	3.112890
Os02t0680400	25.163100
Os04t0659400	19.849100
Os06t0667000	0.192770
Os09t0507800	69.846400
Os01t0262401	4.734960
Os01t0721900	37.902300
Os12t0256400	0.154621
Os01t0798100	5.841590
Os03t0558700	3.513780
Os03t0341600	16.757000
Os08t0205100	0.824658
Os07t0181200	2.828500
Os04t0201900	4.682540
Os01t0844500	7.992530
Os05t0460000	29.173300
Os02t0111700	146.803000
Os01t0628900	7.732610
Os11t0482500	3.846560
Os10t0498200	40.118600
Os04t0209200	9.281590
Os02t0199900	13.302200
Os02t0741400	34.895600
Os01t0929800	1.174530
Os07t0412400	19.766100
Os03t0689866	13.660000
Os10t0548800	5.967160
Os05t0468100	0.365504
Os01t0264400	5.755490
Os07t0123900	137.636000
Os03t0667500	3.077540
Os06t0148600	1.180210
Os04t0635500	293.744000
Os01t0934400	12.467100
Os01t0728400	7.751420
Os03t0230300	31.459000
Os08t0565800	20.493300
Os06t0543500	6.754290
Os08t0205000	0.184397
Os12t0618333	7.707400
Os01t0887100	21.895000
Os03t0811100	9.439580
Os01t0833500	0.237574
Os07t0599000	7.255010
Os02t0718100	23.067100
Os04t0470700	1.645000
Os02t0824350	29.125200
Os12t0175500	21.432100
Os05t0471350	3.199430
Os02t0654700	32.878100
Os01t0197100	22.140500
Os10t0156300	4.844250
Os08t0326400	95.199400
Os03t0441500	16.880400
Os11t0139700	206.379000
Os04t0504700	6.672870
Os06t0129700	12.517600
Os01t0959100	25.069700
Os01t0142100	8.202850
Os02t0673301	0.862617
Os07t0203275	3.471720
Os06t0675900	0.063045
Os04t0457100	78.284000
Os03t0108932	1.811620
Os07t0212300	28.802900
Os03t0689544	1.189590
Os11t0610700	21.754500
Os09t0544000	0.772864
Os06t0264500	25.872300
Os01t0787300	0.305653
Os02t0640300	23.960200
Os01t0908600	2.535510
Os10t0497400	0.518412
Os02t0757800	14.755900
Os11t0557400	0.733789
Os07t0558200	3.330330
Os07t0185432	16.588700
Os02t0675700	0.101994
Os05t0557200	6.505980
Os01t0326000	0.727400
Os08t0485600	6.806560
Os05t0542500	98.628100
Os11t0106100	7.886220
Os03t0416200	3.143930
Os09t0431600	2.322030
Os04t0446750	2.822220
Os04t0577500	10.058200
Os08t0119500	2.759390
Os03t0431200	9.675170
Os01t0766200	17.524900
Os05t0566900	13.154100
Os11t0265400	57.654000
Os04t0394200	5.917190
Os01t0143100	5.361300
Os01t0210400	0.329819
Os03t0594500	1.399060
Os06t0116400	6.362320
Os04t0310500	58.908400
Os04t0394700	7.391840
Os07t0218200	2.105960
Os07t0551700	0.076287
Os06t0159600	55.630900
Os03t0343500	13.630400
Os04t0457800	25.958900
Os05t0383000	16.948300
Os04t0309600	0.081291
Os05t0340000	1.987820
Os04t0682400	0.463220
Os06t0608100	0.088874
Os06t0218800	0.584007
Os11t0598000	2.957520
Os02t0474700	7.660860
Os04t0284600	3.013190
Os03t0398600	19.910500
Os02t0462800	9.892080
Os08t0562100	34.654500
Os12t0594950	7.175730
Os07t0290200	40.411900
Os06t0667500	17.140100
Os03t0239000	0.216856
Os02t0747900	0.749105
Os03t0651700	1.277610
Os05t0546400	6.664250
Os04t0619800	0.631710
Os08t0468100	1.639610
Os08t0420700	31.696000
Os04t0592500	6.644750
Os04t0690900	4.773650
Os06t0538000	22.678200
Os05t0426400	11.126200
Os10t0548300	1.540580
Os11t0148200	0.875451
Os07t0189800	71.056500
Os01t0188200	2.049470
Os06t0566500	5.435600
Os07t0686900	0.335855
Os03t0146200	129.146000
Os01t0210600	68.840300
Os03t0103900	0.621022
Os01t0301000	6.960300
Os08t0441400	19.233100
Os01t0890050	0.360967
Os02t0229000	79.353200
Os04t0685300	512.394000
Os07t0670300	9.959540
Os01t0764400	50.693300
Os05t0475300	36.949200
Os03t0261800	3.682940
Os01t0976700	17.433600
Os07t0692900	1.083590
Os05t0574500	195.502000
Os11t0549900	30.072500
Os01t0958700	46.878700
Os02t0584200	2.191910
Os05t0270000	0.792522
Os03t0346700	16.819800
Os01t0215100	1.406160
Os06t0687800	13.050400
Os12t0168700	13.367800
Os04t0461400	1.634270
Os05t0495100	10.791100
Os04t0129350	1.524530
Os03t0390200	26.390500
Os07t0570100	4.130300
Os10t0430800	10.909700
Os01t0778100	1.723290
Os07t0171100	7.243950
Os10t0111350	7.110170
Os06t0713900	30.063100
Os03t0333700	12.439300
Os11t0130900	0.077981
Os08t0444440	10.391900
Os02t0325800	2.129540
Os02t0767150	3.032770
Os04t0447700	18.315400
Os05t0461300	65.256100
Os01t0149600	38.307800
Os01t0253100	10.703300
Os01t0269950	5.457300
Os08t0369200	1.562880
Os12t0548300	8.911780
Os07t0613833	15.689300
Os03t0431600	0.806245
Os08t0266225	4.619380
Os04t0234600	83.965200
Os11t0153450	1.957700
Os07t0131375	0.133041
Os07t0614700	1.934990
Os07t0248800	0.607548
Os04t0167875	71.359300
Os02t0115700	3856.420000
Os12t0603700	0.383916
Os04t0581100	0.183914
Os01t0117050	4.586300
Os04t0618500	45.803800
Os03t0171700	0.361071
Os06t0179950	10.855000
Os05t0506300	55.389600
Os03t0227000	38.040300
Os04t0433300	0.473523
Os03t0737300	13.332100
Os01t0897000	6.529390
Os07t0573300	29.584500
Os01t0888800	29.073600
Os02t0711400	21.457000
Os01t0367100	10.413800
Os02t0828400	14.890300
Os10t0502400	3.097250
Os01t0939600	2.065910
Os12t0267500	1.080760
Os07t0580300	4.904060
Os06t0574700	1.117740
Os03t0298600	74.019600
Os01t0723400	118.035000
Os09t0425900	282.208000
Os07t0141500	2.018610
Os04t0312100	7.561450
Os02t0777400	0.431260
Os04t0429800	9.198560
Os03t0686800	0.405423
Os09t0483500	1.154450
Os11t0535525	563.803000
Os07t0691800	19.047700
Os02t0188000	15.227800
Os12t0498300	11.267900
Os06t0680900	9.055050
Os09t0491820	0.569950
Os03t0372700	15.964700
Os10t0137300	19.331400
Os05t0509500	25.377500
Os10t0498700	17.562700
Os04t0456900	0.264174
Os08t0552900	0.604104
Os08t0200100	1.856140
Os03t0275500	100.055000
Os02t0331200	2.573680
Os09t0551251	0.095693
Os07t0585100	73.867300
Os01t0760701	107.607000
Os03t0197100	60.863300
Os05t0149400	8.382570
Os03t0764300	24.410500
Os08t0157800	1.755180
Os02t0662900	6.111600
Os01t0668600	1.610540
Os08t0511000	0.298930
Os09t0555400	0.475015
Os05t0451300	48.153800
Os02t0154100	0.074797
Os12t0634600	12.441700
Os05t0594500	1.973440
Os08t0358050	0.264506
Os06t0109100	2.018180
Os07t0299701	1.964410
Os05t0535500	10.237300
Os05t0353500	2.825800
Os02t0557800	16.157800
Os01t0126200	1.798450
Os07t0529600	328.462000
Os01t0382900	2.493850
Os03t0125700	45.524300
Os07t0106700	0.125701
Os11t0128000	8.986210
Os10t0534900	3.100190
Os07t0415200	6.699550
Os10t0172000	0.157866
Os06t0183900	28.196800
Os01t0104100	26.329700
Os10t0571200	0.776624
Os03t0637600	5.491250
Os09t0442600	59.468700
Os04t0603800	15.206300
Os03t0195200	22.624900
Os11t0242300	1.031560
Os05t0362500	53.486700
Os02t0674750	51.179600
Os01t0740800	2.729700
Os02t0280100	57.733700
Os06t0652000	6.806340
Os03t0609400	2.797470
Os07t0159600	1.567900
Os10t0579800	3.153360
Os01t0111800	14.139700
Os01t0719150	0.579641
Os04t0674300	0.295782
Os08t0425200	55.085500
Os06t0636600	3.782650
Os05t0179950	12.641800
Os05t0367900	6.311500
Os01t0966200	13.002900
Os06t0225600	0.316102
Os05t0592800	1.549090
Os01t0739700	0.483602
Os08t0454600	1.939190
Os12t0123700	2.115950
Os12t0544600	2.125210
Os01t0964000	13.514100
Os01t0298301	1.136510
Os05t0237800	0.495894
Os12t0170700	3.643830
Os12t0621700	0.151914
Os01t0815800	198.354000
Os03t0340500	122.617000
Os06t0542300	5.105600
Os11t0703600	2.131000
Os10t0421800	7.615880
Os09t0400000	1.354820
Os01t0580150	5.420690
Os04t0399300	2.797560
Os04t0490100	8.339920
Os12t0626100	16.230800
Os06t0133400	578.968000
Os01t0837500	27.658800
Os03t0849600	14.267400
Os05t0576600	24.697400
Os02t0555000	49.684600
Os08t0421500	2.812320
Os01t0817800	9.157640
Os07t0410100	23.154600
Os08t0451400	2.455930
Os04t0119300	15.817800
Os01t0607600	0.396271
Os03t0269700	0.267869
Os01t0841100	3.833250
Os06t0704400	21.127000
Os08t0191900	36.801200
Os02t0699150	4.116760
Os05t0430900	2.513490
Os09t0545100	0.591024
Os07t0695200	7.051030
Os05t0426150	0.131957
Os10t0142600	1.342330
Os10t0517050	0.391770
Os02t0100300	56.711400
Os08t0539600	0.080361
Os08t0440300	9.634120
Os09t0423500	0.156575
Os08t0412100	2.545990
Os03t0122100	0.243136
Os10t0163250	3.103920
Os04t0668000	2.898200
Os05t0357700	3.243110
Os03t0793100	2.586870
Os04t0618400	1.759660
Os01t0780701	0.168336
Os01t0543800	0.290777
Os05t0365450	0.248587
Os05t0571700	22.501500
Os09t0439800	0.540418
Os04t0129900	0.222635
Os03t0106300	0.142105
Os04t0531400	21.355600
Os05t0178400	15.495000
Os01t0251100	14.515900
Os10t0540200	0.553786
Os10t0206500	0.652774
Os05t0121400	4.640620
Os01t0254850	0.762666
Os07t0166500	4.631260
Os06t0320100	35.768000
Os07t0605350	5.237760
Os08t0107900	4.089130
Os06t0146700	0.463280
Os04t0381000	3.398760
Os11t0521900	2.963930
Os02t0108400	10.020500
Os01t0341000	1.136220
Os03t0266800	14.977300
Os04t0659100	0.802659
Os11t0454000	5.898460
Os05t0588200	0.779208
Os02t0102400	10.961700
Os05t0380900	189.913000
Os03t0633400	21.350700
Os02t0610700	41.130100
Os02t0550600	26.871600
Os01t0957900	4.103330
Os01t0940700	6.938410
Os01t0133500	3.516350
Os08t0416100	8.375000
Os07t0162300	8.327800
Os06t0235850	0.726702
Os06t0611200	1.146230
Os08t0448900	3.338080
Os02t0461400	2.974950
Os12t0548200	24.925700
Os01t0700200	0.157506
Os01t0953600	67.015000
Os10t0536000	100.941000
Os02t0110900	1.406180
Os06t0163701	4.720290
Os01t0643300	1.189980
Os04t0643000	13.845000
Os09t0539901	0.841914
Os04t0471700	0.071986
Os02t0221300	0.562800
Os01t0721000	3.617980
Os06t0677500	13.931600
Os02t0730000	90.444500
Os09t0100750	3.635570
Os03t0838500	4.794610
Os06t0609700	14.840400
Os03t0190000	7.677890
Os09t0480100	7.442730
Os04t0584550	2.038050
Os03t0307333	3.195260
Os04t0693400	0.386668
Os01t0819500	871.280000
Os01t0836800	27.446500
Os07t0626800	0.193190
Os03t0821950	115.269000
Os01t0879100	27.271000
Os01t0150000	69.116100
Os01t0704400	6.316490
Os01t0694300	13.865200
Os10t0456500	11.551700
Os10t0130701	0.072857
Os11t0579100	0.329489
Os09t0452800	1.204340
Os01t0755550	0.193723
Os07t0133500	0.261620
Os11t0131600	0.118653
Os08t0162100	20.769900
Os04t0585700	24.133700
Os08t0441600	0.773131
Os04t0445900	9.464190
Os03t0178066	4.215330
Os10t0154000	48.910300
Os07t0484300	29.393900
Os06t0367900	5.162030
Os09t0530275	0.582241
Os06t0234200	6.514570
Os03t0839200	5.006230
Os02t0302450	2.032350
Os09t0412700	83.880900
Os03t0372600	22.750000
Os07t0687400	3.042520
Os11t0483600	21.353800
Os11t0161100	2.495130
Os06t0141166	29.204600
Os04t0399800	0.261226
Os07t0490300	10.781300
Os04t0628100	26.266900
Os01t0169500	15.900500
Os02t0179600	0.216126
Os12t0121000	15.150200
Os11t0130600	2.857370
Os08t0404500	11.966000
Os02t0749200	3.516550
Os02t0692000	3.885850
Os08t0302100	1.085070
Os05t0595800	0.086605
Os07t0659900	14.838300
Os03t0370900	10.035700
Os08t0546100	1.556950
Os01t0933500	14.400300
Os04t0307200	23.352700
Os03t0559700	43.827800
Os09t0471900	4.112740
Os08t0545300	511.968000
Os02t0211000	0.227806
Os12t0189500	1.421420
Os03t0847500	2.058980
Os02t0826500	22.584600
Os08t0564300	6.372680
Os04t0556900	2.226770
Os01t0152900	70.013800
Os04t0497400	11.951800
Os01t0168400	27.916300
Os01t0688300	4.275030
Os01t0560200	62.898400
Os04t0674350	0.618288
Os08t0236800	3.706240
Os06t0498150	167.730000
Os03t0231600	120.899000
Os01t0933950	41.213200
Os07t0104500	0.340206
Os02t0511800	3.533300
Os03t0129400	3.178030
Os04t0394766	2.442640
Os03t0387500	1.614390
Os02t0667300	30.070600
Os09t0499400	0.233752
Os02t0740400	0.280302
Os03t0563300	43.691300
Os05t0576750	1.434910
Os05t0155400	15.502800
Os02t0514326	0.893729
Os10t0499500	0.740971
Os01t0697400	0.620625
Os07t0122300	2.705440
Os05t0333200	30.454700
Os03t0150901	1.114240
Os01t0114100	3.532190
Os01t0218500	157.861000
Os03t0298900	0.906121
Os02t0774100	30.544700
Os09t0512200	0.166852
Os04t0431300	20.525300
Os12t0141050	1.745520
Os10t0563350	1.522570
Os02t0674233	7.736190
Os01t0688600	17.818100
Os06t0166000	4.188980
Os10t0492600	96.770600
Os06t0179050	0.194618
Os03t0607700	20.744200
Os10t0575900	0.423496
Os01t0699900	2.595650
Os05t0161200	5.111350
Os04t0680300	9.044180
Os01t0933900	19.441200
Os03t0136900	76.323700
Os11t0429433	3.628690
Os01t0827200	8.574760
Os09t0296700	4.818200
Os02t0332450	1.518170
Os11t0549401	33.580800
Os10t0554800	0.729646
Os07t0604700	9.315610
Os08t0406700	2.113230
Os03t0827500	27.187900
Os03t0808200	0.491268
Os02t0539600	51.097800
Os09t0530000	11.131700
Os04t0662100	0.486767
Os01t0667450	16.452100
Os01t0244400	0.111613
Os12t0567800	9.439610
Os03t0284900	10.206500
Os03t0650700	7.702710
Os10t0422583	2.905760
Os01t0508000	3.725590
Os09t0382500	170.084000
Os12t0285600	2.876280
Os12t0223000	1.373120
Os03t0760900	1.663880
Os12t0510000	0.415634
Os01t0589300	35.257500
Os02t0719600	1.914470
Os02t0632500	10.686400
Os05t0313900	2.873480
Os03t0243250	2.564310
Os02t0738350	4.623590
Os01t0348600	77.082700
Os09t0516800	4.035440
Os08t0438801	0.604594
Os08t0502000	0.088090
Os03t0389100	7.868650
Os05t0543300	19.930000
Os02t0582600	4.954080
Os10t0150800	3.284890
Os04t0531100	27.438300
Os02t0215100	0.314665
Os11t0470600	2.713190
Os01t0239100	39.446200
Os02t0140200	4.500650
Os09t0498700	4.480560
Os11t0661400	21.363800
Os10t0470900	5.406390
Os02t0250400	9.564520
Os06t0681400	719.522000
Os02t0717400	24.390600
Os03t0668900	7.183410
Os01t0705000	2.096280
Os03t0435300	0.431050
Os01t0583100	152.287000
Os06t0600700	1.309140
Os12t0506700	1.026590
Os10t0497700	7.168930
Os03t0838400	15.295500
Os03t0249400	19.568700
Os07t0608500	75.382700
Os04t0422000	9.401050
Os04t0249900	1.233980
Os10t0371200	1.140970
Os10t0369750	27.120800
Os01t0750300	14.354600
Os01t0836600	0.175592
Os03t0367800	12.294700
Os10t0544500	45.324000
Os06t0297500	3.086750
Os01t0563000	85.243400
Os01t0917300	17.375900
Os03t0776400	0.513627
Os02t0138200	2.510030
Os01t0921800	6.288730
Os02t0719700	8.231010
Os07t0166800	87.998900
Os04t0306800	28.960200
Os09t0396900	20.952600
Os02t0328550	3.782960
Os01t0946600	2.088700
Os04t0293300	1.366000
Os11t0102900	0.807391
Os04t0129400	6.227040
Os05t0251500	64.867000
Os05t0178950	7.011540
Os07t0616600	14.314900
Os11t0434000	5.820850
Os01t0386600	15.031400
Os02t0655700	31.139000
Os01t0886300	18.832000
Os07t0457400	0.184820
Os11t0587100	0.540615
Os06t0695800	3.799540
Os07t0602100	19.500300
Os08t0522500	55.403700
Os06t0644500	7.857770
Os06t0296700	0.568382
Os04t0255600	0.672593
Os04t0551600	7.661630
Os03t0812200	18.601100
Os01t0901500	0.990951
Os01t0233850	0.336286
Os03t0410300	2.668100
Os03t0720800	19.054900
Os02t0273100	4.631720
Os07t0556200	182.088000
Os03t0105401	0.105824
Os04t0676800	3.704130
Os08t0343300	54.765800
Os02t0435000	9.668630
Os02t0177633	347.232000
Os04t0566600	1.078070
Os12t0584200	1.108360
Os11t0620000	8.867980
Os06t0140700	11.538800
Os04t0650000	425.510000
Os12t0104400	0.265578
Os01t0616500	18.690300
Os09t0509200	89.560000
Os03t0167000	1.552550
Os04t0459700	6.418600
Os08t0368777	0.068110
Os02t0285700	0.108772
Os04t0449900	154.044000
Os09t0407200	20.912000
Os03t0782950	2.212210
Os04t0388500	25.964900
Os06t0691100	15.595600
Os01t0227300	67.058000
Os09t0510000	24.260400
Os01t0177900	0.864030
Os01t0763700	14.704700
Os03t0841700	15.344100
Os01t0314300	79.244500
Os06t0711600	10.522600
Os04t0624600	19.198600
Os11t0226800	1.519500
Os09t0245500	27.022400
Os08t0357000	51.355700
Os03t0196900	12.571700
Os03t0337200	1.617620
Os11t0417300	0.334964
Os03t0309200	32.160000
Os09t0438000	4.609610
Os12t0261450	1.032200
Os05t0404200	83.076100
Os02t0705100	1.440220
Os04t0456700	126.441000
Os03t0197200	55.356900
Os07t0609000	30.641000
Os12t0511000	5.450670
Os10t0551100	0.303401
Os11t0441550	2.068170
Os10t0415900	4.447250
Os04t0127900	0.148099
Os02t0735800	6.513760
Os01t0960600	3.909210
Os01t0200700	24694.200000
Os12t0103000	10.621900
Os01t0173900	14.895200
Os06t0617800	12.883000
Os03t0337850	322.011000
Os04t0607566	0.491700
Os08t0126700	8.245820
Os07t0147550	32.960600
Os01t0337160	0.726056
Os07t0631200	11.570000
Os03t0759500	0.226830
Os03t0699300	9.017830
Os08t0478466	1.516320
Os06t0549900	5.539170
Os01t0644900	0.354987
Os09t0560700	12.141100
Os03t0101100	50.173900
Os04t0542200	14.472300
Os07t0665100	1.563480
Os07t0213400	15.339900
Os03t0680600	0.221647
Os01t0801800	4.427060
Os05t0595400	12.200800
Os02t0825600	2.567600
Os08t0446301	2.096210
Os07t0136500	26.946500
Os01t0910500	35.098200
Os06t0241100	1.564210
Os04t0682500	4.721890
Os02t0248200	0.618117
Os04t0681625	0.307668
Os01t0807000	0.133777
Os03t0842501	9.470720
Os03t0735400	0.714708
Os03t0358000	16.731800
Os04t0605200	1.849740
Os01t0954400	41.510200
Os10t0452700	0.369948
Os10t0475000	0.341112
Os04t0601800	35.683000
Os01t0612900	20.752000
Os05t0461000	29.081400
Os08t0163300	1.585610
Os02t0663800	1.525570
Os05t0507300	17.336200
Os05t0356700	1.110890
Os01t0837800	18.355300
Os06t0690700	8.272160
Os03t0598100	6.256890
Os07t0206500	2988.150000
Os02t0517300	39.906200
Os04t0436300	0.693982
Os01t0651000	0.185370
Os07t0529700	0.488281
Os03t0704100	22.202900
Os06t0711000	4.385470
Os04t0677800	3.094250
Os01t0941800	1.415490
Os07t0581700	4.637900
Os06t0526700	4.607470
Os02t0297200	0.094406
Os02t0649300	88.864700
Os07t0299800	1.063730
Os12t0130900	0.842158
Os05t0204900	7.403150
Os02t0497500	4.572930
Os01t0810700	0.512166
Os12t0405300	2.376510
Os02t0438601	0.191386
Os01t0785500	1.286740
Os02t0180500	21.424300
Os01t0674500	35.093000
Os03t0113100	18.544900
Os05t0556700	2.328180
Os01t0703000	2.371540
Os03t0795100	11.836800
Os06t0604500	2.056420
Os03t0172000	6.299100
Os05t0529700	12.543500
Os03t0112950	1.081880
Os02t0804300	13.115500
Os06t0523100	32.615100
Os02t0799000	44.876700
Os03t0114000	0.224653
Os03t0173900	1.781330
Os09t0392000	10.998800
Os07t0114550	1.798850
Os05t0195101	45.508900
Os02t0166950	5.494320
Os02t0663900	0.921513
Os07t0650100	2.456260
Os11t0125900	0.570344
Os01t0815700	27.825800
Os02t0232100	1.587700
Os10t0521100	2.527900
Os01t0905800	376.609000
Os01t0712501	2.069560
Os05t0499400	1.954600
Os07t0679300	38.699300
Os07t0231500	14.330200
Os08t0470000	0.419045
Os03t0579800	0.303015
Os01t0923000	96.460200
Os02t0551100	66.819900
Os01t0179400	9.350230
Os12t0485800	1.135630
Os11t0276300	16.185700
Os12t0568166	0.079964
Os02t0817200	9.424420
Os12t0266000	2.145740
Os05t0399100	105.406000
Os02t0832800	18.573900
Os03t0718100	23.993000
Os11t0136500	1.905500
Os07t0688800	13.468700
Os05t0399700	0.584935
Os06t0186650	32.055300
Os03t0366200	28.196700
Os07t0300900	1.103070
Os03t0225600	24.858700
Os06t0141700	0.487152
Os02t0261400	1.258390
Os09t0571500	3.020890
Os02t0592500	37.006300
Os08t0331800	8.068120
Os12t0620600	0.636335
Os04t0676700	8.785790
Os01t0119000	1.074500
Os11t0109700	0.254971
Os09t0423800	3.234370
Os02t0327000	44.797800
Os10t0159600	0.521252
Os01t0925700	23.583000
Os01t0144800	6.907710
Os04t0587300	0.666948
Os04t0340100	7.824370
Os02t0572500	58.815600
Os02t0817700	538.036000
Os08t0124533	0.891853
Os05t0578600	0.228375
Os03t0334300	3.574340
Os02t0759700	54.674200
Os10t0560000	15.873100
Os03t0640800	3.221870
Os02t0833300	25.497800
Os01t0673500	7.653180
Os09t0370500	1.749420
Os03t0201400	1.955370
Os07t0695900	2.773940
Os07t0295400	2.912040
Os10t0103700	5.099220
Os10t0476700	13.830400
Os02t0825033	4.604920
Os05t0135400	3.421220
Os05t0494500	13.374400
Os01t0820800	7.928500
Os11t0672300	9.171630
Os01t0228500	9.302880
Os08t0151300	0.419802
Os03t0192750	23.140200
Os01t0155500	3.143290
Os03t0570800	0.837379
Os09t0309100	1.479800
Os05t0331900	1.207620
Os08t0456000	0.179832
Os02t0481000	25.098600
Os12t0297500	18.792900
Os02t0163533	38.748800
Os02t0122500	56.525600
Os12t0189400	274.606000
Os06t0610000	5.297420
Os01t0513100	21.141100
Os12t0502500	15.794700
Os07t0130000	1.929050
Os02t0103900	4.024580
Os01t0209400	26.524900
Os01t0276500	14.841300
Os09t0258600	167.265000
Os08t0435900	257.150000
Os06t0608300	10.403300
Os04t0560100	0.112507
Os04t0458000	3.953340
Os03t0101600	124.628000
Os01t0196600	16.410500
Os01t0122200	0.650473
Os04t0118450	84.174200
Os03t0195300	5.813040
Os12t0578500	8.538710
Os07t0602200	35.310800
Os03t0145900	0.795310
Os12t0545900	0.830783
Os08t0213400	0.437853
Os03t0293000	15.998100
Os03t0180400	100.676000
Os12t0623500	43.210100
Os06t0251200	0.497512
Os01t0558500	12.926600
Os05t0414300	3.237100
Os02t0655100	9.543820
Os01t0935400	10.824100
Os01t0766400	0.807715
Os10t0575100	17.224700
Os05t0545600	4.147430
Os03t0758500	1.922400
Os03t0344700	26.511000
Os01t0375000	16.490300
Os07t0623200	11.422500
Os03t0339150	1.941650
Os11t0664000	0.259047
Os05t0238400	0.591505
Os09t0472900	25.193200
Os01t0945666	0.545888
Os12t0556900	0.197168
Os11t0631800	5.937320
Os01t0718300	4.076050
Os04t0103351	72.223200
Os04t0449950	176.108000
Os05t0455900	0.495965
Os04t0461700	1.083010
Os01t0869800	154.222000
Os01t0754700	1.169120
Os12t0131100	23.149700
Os07t0524400	3.606860
Os11t0222100	1.433390
Os03t0328600	5.744400
Os06t0309000	4.690690
Os10t0195100	3.156440
Os03t0846900	1.044900
Os03t0675700	38.082500
Os01t0739200	23.932400
Os08t0414600	17.640200
Os01t0107900	43.472300
Os12t0114400	0.805604
Os04t0530300	36.304800
Os08t0476700	22.292400
Os06t0253100	1.677130
Os02t0223300	11.527100
Os01t0708500	33.762800
Os03t0638200	17.812300
Os07t0209600	0.616479
Os02t0559925	4.312130
Os12t0468600	34.577400
Os10t0462900	22.464200
Os03t0708200	6.025810
Os04t0584600	65.042300
Os07t0565600	17.593500
Os01t0826800	2.509990
Os04t0390800	7.938180
Os04t0103800	0.301188
Os04t0691600	10.097700
Os01t0828900	1.011740
Os10t0336600	0.674258
Os03t0119500	48.133400
Os07t0556000	0.692148
Os12t0597400	2.498890
Os12t0180500	0.106371
Os02t0188500	0.699535
Os09t0467700	22.245000
Os07t0122900	0.864446
Os03t0773800	71.360800
Os10t0105933	0.753885
Os02t0134400	4.075580
Os05t0120200	0.398520
Os12t0441600	0.231895
Os06t0168901	0.232921
Os01t0589500	61.717800
Os01t0500100	4.344710
Os06t0180666	1.693480
Os05t0115900	24.609100
Os08t0238700	0.993701
Os06t0523400	3.330500
Os08t0447500	1.073540
Os02t0467200	1.502570
Os07t0173501	50.893300
Os02t0774800	2.108970
Os01t0936000	4.177860
Os05t0333500	3.230910
Os01t0889900	8.356210
[truncated: 21,613 more rows]
